# Supplementary material for: A joint diffusion/collision model for crystal growth in pure liquid metals
Source: Nat Commun. 2024 Jul 9;15:5749. doi: 10.1038/s41467-024-50182-7 (PMC11233554; doi:10.1038/s41467-024-50182-7)
Supplement: Supplementary file 3 — Source Data [file 41467_2024_50182_MOESM3_ESM.xlsx]

## Sheet: Figure 1a
Figure 1a
Simulation system: Al(111) with Potential A
T = 942 K
z (Å)	NL	ρ (Å-3)
-58.4823	0	0
-58.2453	0	0
-58.0083	0	0
-57.7713	0	0
-57.5343	0	0.000598008
-57.2973	0	0.00388705
-57.0603	0	0.0128572
-56.8233	0	0.0439536
-56.5863	0	0.122891
-56.3493	612.5	0.182094
-56.1123	0	0.140233
-55.8753	0	0.0544188
-55.6383	0	0.0125582
-55.4013	0	0.000598008
-55.1643	0	0
-54.9273	0	0.00119602
-54.6903	0	0.00657809
-54.4533	0	0.0388705
-54.2163	0	0.127077
-53.9793	984	0.206911
-53.7423	0	0.14113
-53.5053	0	0.0451496
-53.2683	0	0.00627909
-53.0313	0	0.000897013
-52.7943	0	0
-52.5573	0	0.000598008
-52.3203	0	0.00269104
-52.0833	0	0.0367775
-51.8463	0	0.131861
-51.6093	983.5	0.222758
-51.3723	0	0.13515
-51.1353	0	0.0397676
-50.8983	0	0.00448506
-50.6613	0	0
-50.4243	0	0
-50.1873	0	0
-49.9503	0	0.00299004
-49.7133	0	0.0316944
-49.4763	0	0.137841
-49.2393	965	0.22515
-49.0023	0	0.133954
-48.7653	0	0.0373755
-48.5283	0	0.00508307
-48.2913	0	0
-48.0543	0	0
-47.8173	0	0
-47.5803	0	0.00269104
-47.3433	0	0.0370765
-47.1063	0	0.133356
-46.8693	959.5	0.224253
-46.6323	0	0.136645
-46.3953	0	0.0379735
-46.1583	0	0.00209303
-45.9213	0	0
-45.6843	0	0
-45.4473	0	0.000299004
-45.2103	0	0.00358805
-44.9733	0	0.0382725
-44.7363	0	0.145914
-44.4993	974.5	0.217974
-44.2623	0	0.133057
-44.0253	0	0.0307974
-43.7883	0	0.00388705
-43.5513	0	0.000299004
-43.3143	0	0
-43.0773	0	0
-42.8403	0	0.00269104
-42.6033	0	0.0424586
-42.3663	0	0.151894
-42.1293	989	0.226346
-41.8923	0	0.121396
-41.6553	0	0.0257144
-41.4183	0	0.00358805
-41.1813	0	0
-40.9443	0	0
-40.7073	0	0.000299004
-40.4703	0	0.00538208
-40.2333	0	0.0430566
-39.9963	0	0.164452
-39.7593	970	0.21618
-39.5223	0	0.117808
-39.2853	0	0.0263124
-39.0483	0	0.000598008
-38.8113	0	0
-38.5743	0	0
-38.3373	0	0
-38.1003	0	0.00867112
-37.8633	0	0.0484387
-37.6263	0	0.171628
-37.3893	989	0.217974
-37.1523	0	0.105249
-36.9153	0	0.0209303
-36.6783	0	0.00119602
-36.4413	0	0
-36.2043	0	0
-35.9673	0	0.000299004
-35.7303	0	0.00657809
-35.4933	0	0.0505317
-35.2563	0	0.174917
-35.0193	972	0.221562
-34.7823	0	0.101063
-34.5453	0	0.0185383
-34.3083	0	0.000598008
-34.0713	0	0
-33.8343	0	0
-33.5973	0	0.000299004
-33.3603	0	0.00747511
-33.1233	0	0.0565118
-32.8863	0	0.181496
-32.6493	960	0.208107
-32.4123	0	0.104651
-32.1753	0	0.0152492
-31.9383	0	0.000299004
-31.7013	0	0
-31.4643	0	0
-31.2273	0	0.000598008
-30.9903	0	0.00837212
-30.7533	0	0.0571098
-30.5163	0	0.188971
-30.2793	975.5	0.208107
-30.0423	0	0.0965784
-29.8053	0	0.0131562
-29.5683	0	0.00119602
-29.3313	0	0
-29.0943	0	0
-28.8573	0	0
-28.6203	0	0.0101661
-28.3833	0	0.0624919
-28.1463	0	0.189569
-27.9093	977	0.211097
-27.6723	0	0.0849172
-27.4353	0	0.0146512
-27.1983	0	0.00119602
-26.9613	0	0
-26.7243	0	0
-26.4873	0	0.000299004
-26.2503	0	0.0104651
-26.0133	0	0.071761
-25.7763	0	0.193157
-25.5393	953	0.193456
-25.3023	0	0.0885053
-25.0653	0	0.0155482
-24.8283	0	0.000897013
-24.5913	0	0
-24.3543	0	0
-24.1173	0	0.000299004
-23.8803	0	0.0110632
-23.6433	0	0.0783391
-23.4063	0	0.197044
-23.1693	976	0.191961
-22.9323	0	0.0810301
-22.6953	0	0.0131562
-22.4583	0	0.00119602
-22.2213	0	0
-21.9843	0	0
-21.7473	0	0.000299004
-21.5103	0	0.0125582
-21.2733	0	0.0765451
-21.0363	0	0.213788
-20.7993	966.5	0.179403
-20.5623	0	0.0753491
-20.3253	0	0.0158472
-20.0883	0	0
-19.8513	0	0.000299004
-19.6143	0	0
-19.3773	0	0.000598008
-19.1403	0	0.0113622
-18.9033	0	0.0831232
-18.6663	0	0.209602
-18.4293	977	0.188074
-18.1923	0	0.0666779
-17.9553	0	0.0128572
-17.7183	0	0.00179403
-17.4813	0	0
-17.2443	0	0
-17.0073	0	0.000897013
-16.7703	0	0.0137542
-16.5333	0	0.0929903
-16.2963	0	0.200333
-16.0593	955	0.181795
-15.8223	0	0.06907
-15.5853	0	0.0134552
-15.3483	0	0.00179403
-15.1113	0	0
-14.8743	0	0
-14.6373	0	0.00209303
-14.4003	0	0.0104651
-14.1633	0	0.0950833
-13.9263	0	0.193456
-13.6893	958	0.187476
-13.4523	0	0.073256
-13.2153	0	0.0113622
-12.9783	0	0.000897013
-12.7413	0	0
-12.5043	0	0
-12.2673	0	0.00149502
-12.0303	0	0.0140532
-11.7933	0	0.10196
-11.5563	0	0.195848
-11.3193	957	0.173422
-11.0823	0	0.074153
-10.8453	0	0.0119602
-10.6083	0	0
-10.3713	0	0
-10.1343	0	0.000299004
-9.89732	0	0.00299004
-9.66032	0	0.0170432
-9.42332	0	0.100764
-9.18632	0	0.190765
-8.94932	966	0.179702
-8.71232	0	0.068472
-8.47532	0	0.0125582
-8.23832	0	0.000897013
-8.00132	0	0
-7.76432	0	0
-7.52732	0	0.000897013
-7.29032	0	0.0254154
-7.05332	0	0.109735
-6.81632	0	0.185981
-6.57932	954	0.166545
-6.34232	0	0.072957
-6.10532	0	0.0113622
-5.86832	0	0.00119602
-5.63132	0	0
-5.39432	0	0
-5.15732	0	0.00119602
-4.92032	0	0.0319935
-4.68332	0	0.101661
-4.44632	0	0.196446
-4.20932	971.5	0.164153
-3.97232	0	0.0621929
-3.73532	0	0.0152492
-3.49832	0	0.00119602
-3.26132	0	0
-3.02432	0	0
-2.78732	0	0.00179403
-2.55032	0	0.0340865
-2.31332	0	0.118705
-2.07632	0	0.185084
-1.83932	949.5	0.149502
-1.60232	0	0.071163
-1.36532	0	0.0119602
-1.12832	0	0.00149502
-0.89132	0	0.000299004
-0.65432	0	0.000598008
-0.41732	0	0.00388705
-0.18032	0	0.0382725
0.0566798	0	0.116911
0.29368	0	0.162359
0.53068	940.5	0.155482
0.76768	0	0.0657809
1.00468	0	0.0227243
1.24168	0	0.00448506
1.47868	0	0.00239203
1.71568	0	0.000299004
1.95268	0	0.0071761
2.18968	0	0.0391696
2.42668	0	0.113921
2.66368	0	0.14412
2.90068	893	0.133954
3.13768	0	0.0807311
3.37468	0	0.0290034
3.61168	0	0.00897013
3.84868	0	0.00568108
4.08568	0	0.0071761
4.32268	0	0.0167442
4.55968	0	0.0463457
4.79668	0	0.0914953
5.03368	0	0.118705
5.27068	872	0.116612
5.50768	0	0.069967
5.74468	0	0.0352825
5.98168	0	0.0242193
6.21868	0	0.0167442
6.45568	0	0.0212293
6.69268	0	0.0337875
6.92968	0	0.0466447
7.16668	0	0.072359
7.40368	0	0.0995684
7.64068	854.5	0.0911963
7.87768	0	0.071462
8.11468	0	0.0394686
8.35168	0	0.0334885
8.58868	0	0.0299004
8.82568	0	0.0334885
9.06268	0	0.0403656
9.29968	0	0.0508307
9.53668	0	0.0648839
9.77368	0	0.0798341
10.0107	870	0.0765451
10.2477	0	0.0603989
10.4847	0	0.0409636
10.7217	0	0.0463457
10.9587	0	0.0334885
11.1957	0	0.0463457
11.4327	0	0.0511297
11.6697	0	0.0571098
11.9067	0	0.0600998
12.1437	0	0.0627909
12.3807	871.5	0.0624919
12.6177	0	0.0493357
12.8547	0	0.0565118
13.0917	0	0.0448506
13.3287	0	0.0484387
13.5657	0	0.0496347
13.8027	0	0.0508307
14.0397	0	0.0535218
14.2767	0	0.0574088
14.5137	0	0.0541198
14.7507	887	0.0657809
14.9877	0	0.0553158
15.2247	0	0.0535218
15.4617	0	0.0412626
15.6987	0	0.0538208
15.9357	0	0.0526247
16.1727	0	0.0481397
16.4097	0	0.0559138
16.6467	0	0.0577078
16.8837	0	0.0568108
17.1207	887	0.0553158
17.3577	0	0.0580068
17.5947	0	0.0499337
17.8317	0	0.0439536
18.0687	0	0.0529237
18.3057	0	0.0544188
18.5427	0	0.0550168
18.7797	0	0.0577078
19.0167	0	0.0538208
19.2537	0	0.0523257
19.4907	891.5	0.0550168
19.7277	0	0.0547178
19.9647	0	0.0469437
20.2017	0	0.0556148
20.4387	0	0.0532228
20.6757	0	0.0487377
20.9127	0	0.0520267
21.1497	0	0.0583058
21.3867	0	0.0571098
21.6237	0	0.0535218
21.8607	885	0.0490367
22.0977	0	0.0574088
22.3347	0	0.0547178
22.5717	0	0.0541198
22.8087	0	0.0511297
23.0457	0	0.0499337
23.2827	0	0.0499337
23.5197	0	0.0517277
23.7567	0	0.0609969
23.9937	0	0.0547178
24.2307	906	0.0571098
24.4677	0	0.0508307
24.7047	0	0.0499337
24.9417	0	0.0586048
25.1787	0	0.0466447
25.4157	0	0.0535218
25.6527	0	0.0556148
25.8897	0	0.0556148
26.1267	0	0.0544188
26.3637	0	0.0532228
26.6007	881.5	0.0487377
26.8377	0	0.0559138
27.0747	0	0.0466447
27.3117	0	0.06907
27.5487	0	0.0523257
27.7857	0	0.0460467
28.0227	0	0.0451496
28.2597	0	0.0571098
28.4967	0	0.0595018
28.7337	0	0.0523257
28.9707	895	0.0511297
29.2077	0	0.0550168
29.4447	0	0.0493357
29.6817	0	0.0547178
29.9187	0	0.0559138
30.1557	0	0.0538208
30.3927	0	0.0517277
30.6297	0	0.0529237
30.8667	0	0.0502327
31.1037	0	0.0514287
31.3407	893.5	0.0592028
31.5777	0	0.0544188
31.8147	0	0.0517277
32.0517	0	0.0529237
32.2887	0	0.0553158
32.5257	0	0.0520267
32.7627	0	0.0514287
32.9997	0	0.0451496
33.2367	0	0.0517277
33.4737	0	0.0633889
33.7107	886.5	0.0520267
33.9477	0	0.0565118
34.1847	0	0.0541198
34.4217	0	0.0514287
34.6587	0	0.0484387
34.8957	0	0.0547178
35.1327	0	0.0517277
35.3697	0	0.0580068
35.6067	0	0.0559138
35.8437	0	0.0466447
36.0807	887	0.0529237
36.3177	0	0.0562128
36.5547	0	0.0562128
36.7917	0	0.0532228
37.0287	0	0.0532228
37.2657	0	0.0493357
37.5027	0	0.0541198
37.7397	0	0.0556148
37.9767	0	0.0529237
38.2137	0	0.0523257
38.4507	905	0.0580068
38.6877	0	0.0514287
38.9247	0	0.0523257
39.1617	0	0.0586048
39.3987	0	0.0508307
39.6357	0	0.0517277
39.8727	0	0.0547178
40.1097	0	0.0550168
40.3467	0	0.0496347
40.5837	0	0.0487377
40.8207	877	0.0514287
41.0577	0	0.0589038
41.2947	0	0.0541198
41.5317	0	0.0553158
41.7687	0	0.0571098
42.0057	0	0.0511297
42.2427	0	0.0586048
42.4797	0	0.0433556
42.7167	0	0.0529237
42.9537	0	0.0535218
43.1907	901.5	0.0541198
43.4277	0	0.0529237
43.6647	0	0.0547178
43.9017	0	0.0559138
44.1387	0	0.0517277
44.3757	0	0.0508307
44.6127	0	0.0517277
44.8497	0	0.0550168
45.0867	0	0.0535218
45.3237	0	0.0529237
45.5607	899.5	0.0586048
45.7977	0	0.0517277
46.0347	0	0.0535218
46.2717	0	0.0598008
46.5087	0	0.0472427
46.7457	0	0.0475417
46.9827	0	0.0556148
47.2197	0	0.0502327
47.4567	0	0.0592028
47.6937	0	0.0586048
47.9307	881.5	0.0436546
48.1677	0	0.0541198
48.4047	0	0.0603989
48.6417	0	0.0553158
48.8787	0	0.0499337
49.1157	0	0.0529237
49.3527	0	0.0499337
49.5897	0	0.0523257
49.8267	0	0.0556148
50.0637	0	0.0490367
50.3007	898.5	0.0577078
50.5377	0	0.0496347
50.7747	0	0.0598008
51.0117	0	0.0529237
51.2487	0	0.0505317
51.4857	0	0.0529237
51.7227	0	0.0547178
51.9597	0	0.0532228
52.1967	0	0.0550168
52.4337	0	0.0589038
52.6707	903	0.0523257
52.9077	0	0.0430566
53.1447	0	0.0553158
53.3817	0	0.0568108
53.6187	0	0.0574088
53.8557	0	0.0517277
54.0927	0	0.0580068
54.3297	0	0.0520267
54.5667	0	0.0589038
54.8037	0	0.0508307
55.0407	888	0.0469437
55.2777	0	0.0517277
55.5147	0	0.0520267
55.7517	0	0.0520267
55.9887	0	0.0574088
56.2257	0	0.0633889
56.4627	0	0.0606979
56.6997	0	0.0642859
56.9367	0	0.0520267
57.1737	0	0.0559138
57.4107	932.5	0.0481397
57.6477	0	0.0499337
57.8847	0	0.0493357
58.1217	0	0.0574088
58.3587	0	0.0541198
58.5957	0	0.0562128
58.8327	0	0.0642859
59.0697	0	0.0490367
59.3067	0	0.0424586
59.5437	0	0.0337875
59.7807	812	0.0290034
60.0177	0	0.0197343
60.2547	0	0.0122592
60.4917	0	0.00926913
60.7287	0	0.00478407
60.9657	0	0.00239203
61.2027	0	0.00119602
61.4397	0	0.000598008
61.6767	0	0.000299004
61.9137	0	0
62.1507	85	0.000299004

## Sheet: Figure 1b
Figure 1b
Simulation system: Al(110)
T = 940 K
z (Å)	NL	ρ (Å-3)
-86.8843	0	0.0582367
-86.7406	0	0.0595166
-86.597	0	0.0620765
-86.4533	0	0.052477
-86.3097	0	0.0582367
-86.166	0	0.0569567
-86.0223	0	0.0473573
-85.8787	0	0.053117
-85.735	0	0.0550369
-85.5914	434.5	0.053117
-85.4477	0	0.0646363
-85.304	0	0.0550369
-85.1604	0	0.0550369
-85.0167	0	0.0550369
-84.8731	0	0.0588766
-84.7294	0	0.0582367
-84.5857	0	0.0479973
-84.4421	0	0.0543969
-84.2984	0	0.0569567
-84.1548	437.5	0.0537569
-84.0111	0	0.0563168
-83.8674	0	0.0543969
-83.7238	0	0.0537569
-83.5801	0	0.0499172
-83.4365	0	0.0396777
-83.2928	0	0.0454374
-83.1491	0	0.0588766
-83.0055	0	0.0479973
-82.8618	0	0.0678361
-82.7182	416.5	0.0588766
-82.5745	0	0.0627164
-82.4308	0	0.052477
-82.2872	0	0.0556768
-82.1435	0	0.0422376
-81.9999	0	0.0467173
-81.8562	0	0.0511971
-81.7125	0	0.0441575
-81.5689	0	0.0633564
-81.4252	0	0.069756
-81.2816	427	0.0582367
-81.1379	0	0.0563168
-80.9942	0	0.0467173
-80.8506	0	0.0403177
-80.7069	0	0.0364779
-80.5633	0	0.0460774
-80.4196	0	0.0595166
-80.2759	0	0.0595166
-80.1323	0	0.0684761
-79.9886	0	0.0799954
-79.845	431.5	0.0588766
-79.7013	0	0.0563168
-79.5576	0	0.0377578
-79.414	0	0.0383978
-79.2703	0	0.0339181
-79.1267	0	0.0390378
-78.983	0	0.0556768
-78.8393	0	0.0569567
-78.6957	0	0.0799954
-78.552	0	0.0793555
-78.4084	433.5	0.0774356
-78.2647	0	0.0620765
-78.121	0	0.034558
-77.9774	0	0.0300783
-77.8337	0	0.0230387
-77.6901	0	0.0275184
-77.5464	0	0.052477
-77.4027	0	0.0716759
-77.2591	0	0.0915148
-77.1154	0	0.100474
-76.9718	442.5	0.0729558
-76.8281	0	0.0486372
-76.6844	0	0.034558
-76.5408	0	0.0153591
-76.3971	0	0.0204788
-76.2535	0	0.0275184
-76.1098	0	0.0422376
-75.9661	0	0.0742358
-75.8225	0	0.110714
-75.6788	0	0.122873
-75.5352	457.5	0.0889549
-75.3915	0	0.0403177
-75.2478	0	0.0287984
-75.1042	0	0.0115193
-74.9605	0	0.00767956
-74.8169	0	0.017919
-74.6732	0	0.0396777
-74.5295	0	0.0799954
-74.3859	0	0.122233
-74.2422	0	0.120953
-74.0986	438.5	0.0921547
-73.9549	0	0.0550369
-73.8112	0	0.0198389
-73.6676	0	0.00895949
-73.5239	0	0.00831953
-73.3803	0	0.0140792
-73.2366	0	0.0390378
-73.0929	0	0.0755157
-72.9493	0	0.111354
-72.8056	0	0.140792
-72.662	459	0.114553
-72.5183	0	0.051837
-72.3746	0	0.0166391
-72.231	0	0.00191989
-72.0873	0	0.00383978
-71.9437	0	0.0159991
-71.8	0	0.0332781
-71.6563	0	0.0735958
-71.5127	0	0.134392
-71.369	0	0.135032
-71.2254	445.5	0.103674
-71.0817	0	0.0550369
-70.938	0	0.0185589
-70.7944	0	0.00191989
-70.6507	0	0.00127993
-70.5071	0	0.0108794
-70.3634	0	0.0300783
-70.2197	0	0.0787155
-70.0761	0	0.129273
-69.9324	0	0.145272
-69.7888	452	0.107514
-69.6451	0	0.053117
-69.5014	0	0.0159991
-69.3578	0	0.00319982
-69.2141	0	0.000639963
-69.0705	0	0.00959945
-68.9268	0	0.0383978
-68.7831	0	0.0831953
-68.6395	0	0.115833
-68.4958	0	0.140152
-68.3522	441	0.104314
-68.2085	0	0.0575967
-68.0648	0	0.0198389
-67.9212	0	0.00383978
-67.7775	0	0.00447974
-67.6339	0	0.00895949
-67.4902	0	0.0364779
-67.3465	0	0.0716759
-67.2029	0	0.130553
-67.0592	0	0.138232
-66.9156	450.5	0.104954
-66.7719	0	0.0595166
-66.6282	0	0.0191989
-66.4846	0	0.00383978
-66.3409	0	0.000639963
-66.1973	0	0.00895949
-66.0536	0	0.0230387
-65.9099	0	0.0767956
-65.7663	0	0.131832
-65.6226	0	0.140152
-65.479	446.5	0.107514
-65.3353	0	0.0659162
-65.1916	0	0.0185589
-65.048	0	0.00191989
-64.9043	0	0.00191989
-64.7607	0	0.00959945
-64.617	0	0.0275184
-64.4733	0	0.0825553
-64.3297	0	0.113913
-64.186	0	0.141432
-64.0424	440.5	0.100474
-63.8987	0	0.070396
-63.755	0	0.0230387
-63.6114	0	0.00511971
-63.4677	0	0.000639963
-63.3241	0	0.0070396
-63.1804	0	0.0332781
-63.0367	0	0.0627164
-62.8931	0	0.108794
-62.7494	0	0.159351
-62.6058	467.5	0.127993
-62.4621	0	0.0537569
-62.3184	0	0.0166391
-62.1748	0	0.00447974
-62.0311	0	0.000639963
-61.8875	0	0.00639963
-61.7438	0	0.0300783
-61.6001	0	0.0620765
-61.4565	0	0.133752
-61.3128	0	0.157431
-61.1692	441.5	0.0998343
-61.0255	0	0.0691161
-60.8818	0	0.0134392
-60.7382	0	0.00319982
-60.5945	0	0.000639963
-60.4509	0	0.00575967
-60.3072	0	0.017279
-60.1635	0	0.0646363
-60.0199	0	0.127993
-59.8762	0	0.156791
-59.7326	460	0.129913
-59.5889	0	0.0537569
-59.4452	0	0.0159991
-59.3016	0	0.00383978
-59.1579	0	0.000639963
-59.0143	0	0.00383978
-58.8706	0	0.0204788
-58.7269	0	0.0723159
-58.5833	0	0.119673
-58.4396	0	0.136312
-58.296	433	0.127353
-58.1523	0	0.0684761
-58.0086	0	0.0223987
-57.865	0	0.00447974
-57.7213	0	0.000639963
-57.5777	0	0.00511971
-57.434	0	0.0191989
-57.2903	0	0.0620765
-57.1467	0	0.127353
-57.003	0	0.159351
-56.8594	457	0.115833
-56.7157	0	0.0652763
-56.572	0	0.0159991
-56.4284	0	0.00511971
-56.2847	0	0.000639963
-56.1411	0	0.00383978
-55.9974	0	0.0217588
-55.8537	0	0.0671962
-55.7101	0	0.119033
-55.5664	0	0.155511
-55.4228	450.5	0.122233
-55.2791	0	0.0601566
-55.1354	0	0.0211188
-54.9918	0	0.00383978
-54.8481	0	0.000639963
-54.7045	0	0.00383978
-54.5608	0	0.0191989
-54.4171	0	0.0556768
-54.2735	0	0.131193
-54.1298	0	0.149111
-53.9862	452	0.133752
-53.8425	0	0.0588766
-53.6988	0	0.0211188
-53.5552	0	0.00191989
-53.4115	0	0.00127993
-53.2679	0	0.00255985
-53.1242	0	0.0159991
-52.9805	0	0.0486372
-52.8369	0	0.124793
-52.6932	0	0.163831
-52.5496	444.5	0.129913
-52.4059	0	0.0671962
-52.2622	0	0.017279
-52.1186	0	0.00575967
-51.9749	0	0.000639963
-51.8313	0	0.00447974
-51.6876	0	0.0147192
-51.5439	0	0.0460774
-51.4003	0	0.117113
-51.2566	0	0.163831
-51.113	446	0.133752
-50.9693	0	0.0659162
-50.8256	0	0.0268785
-50.682	0	0.00191989
-50.5383	0	0
-50.3947	0	0.00511971
-50.251	0	0.0159991
-50.1073	0	0.0409577
-49.9637	0	0.119673
-49.82	0	0.16767
-49.6764	452	0.134392
-49.5327	0	0.0665562
-49.389	0	0.0217588
-49.2454	0	0.00383978
-49.1017	0	0.000639963
-48.9581	0	0.00383978
-48.8144	0	0.0185589
-48.6707	0	0.0479973
-48.5271	0	0.108154
-48.3834	0	0.155511
-48.2398	447	0.145272
-48.0961	0	0.0652763
-47.9524	0	0.0255985
-47.8088	0	0.00511971
-47.6651	0	0.000639963
-47.5215	0	0.00255985
-47.3778	0	0.0153591
-47.2341	0	0.0422376
-47.0905	0	0.109434
-46.9468	0	0.17087
-46.8032	444.5	0.131832
-46.6595	0	0.0710359
-46.5158	0	0.0255985
-46.3722	0	0.0070396
-46.2285	0	0
-46.0849	0	0.00575967
-45.9412	0	0.0108794
-45.7975	0	0.0492772
-45.6539	0	0.104954
-45.5102	0	0.163831
-45.3666	453.5	0.142072
-45.2229	0	0.0678361
-45.0792	0	0.0236786
-44.9356	0	0.00767956
-44.7919	0	0.00127993
-44.6483	0	0.00191989
-44.5046	0	0.0121593
-44.3609	0	0.0460774
-44.2173	0	0.120953
-44.0736	0	0.160631
-43.93	447.5	0.130553
-43.7863	0	0.0729558
-43.6426	0	0.0262385
-43.499	0	0.00191989
-43.3553	0	0.00191989
-43.2117	0	0.00447974
-43.068	0	0.0134392
-42.9243	0	0.0499172
-42.7807	0	0.104314
-42.637	0	0.184949
-42.4934	458	0.126073
-42.3497	0	0.0582367
-42.206	0	0.0249586
-42.0624	0	0.0070396
-41.9187	0	0.00191989
-41.7751	0	0.00255985
-41.6314	0	0.0121593
-41.4877	0	0.0543969
-41.3441	0	0.119033
-41.2004	0	0.154871
-41.0568	444	0.133112
-40.9131	0	0.0767956
-40.7694	0	0.017919
-40.6258	0	0.00383978
-40.4821	0	0.00127993
-40.3385	0	0.00511971
-40.1948	0	0.0108794
-40.0511	0	0.0479973
-39.9075	0	0.122873
-39.7638	0	0.162551
-39.6202	454.5	0.132472
-39.4765	0	0.0678361
-39.3328	0	0.0230387
-39.1892	0	0.00255985
-39.0455	0	0.00127993
-38.9019	0	0.00255985
-38.7582	0	0.0134392
-38.6145	0	0.0479973
-38.4709	0	0.122233
-38.3272	0	0.162551
-38.1836	445	0.126073
-38.0399	0	0.0671962
-37.8962	0	0.0294383
-37.7526	0	0.00383978
-37.6089	0	0.000639963
-37.4653	0	0.00255985
-37.3216	0	0.017919
-37.1779	0	0.0537569
-37.0343	0	0.109434
-36.8906	0	0.157431
-36.747	451.5	0.135672
-36.6033	0	0.0742358
-36.4596	0	0.0211188
-36.316	0	0.00319982
-36.1723	0	0
-36.0287	0	0.00191989
-35.885	0	0.0140792
-35.7413	0	0.0537569
-35.5977	0	0.103034
-35.454	0	0.161911
-35.3104	444	0.135032
-35.1667	0	0.0812754
-35.023	0	0.0243186
-34.8794	0	0.000639963
-34.7357	0	0
-34.5921	0	0.00191989
-34.4484	0	0.0159991
-34.3047	0	0.0499172
-34.1611	0	0.108794
-34.0174	0	0.153591
-33.8738	457.5	0.149111
-33.7301	0	0.0678361
-33.5864	0	0.0262385
-33.4428	0	0.00191989
-33.2991	0	0.000639963
-33.1555	0	0.00447974
-33.0118	0	0.0115193
-32.8681	0	0.034558
-32.7245	0	0.115193
-32.5808	0	0.146552
-32.4372	442.5	0.157431
-32.2935	0	0.0742358
-32.1498	0	0.0275184
-32.0062	0	0.00383978
-31.8625	0	0.000639963
-31.7189	0	0.000639963
-31.5752	0	0.0127993
-31.4315	0	0.0364779
-31.2879	0	0.110714
-31.1442	0	0.154871
-31.0006	442	0.143992
-30.8569	0	0.0806354
-30.7132	0	0.0281584
-30.5696	0	0.00511971
-30.4259	0	0.00319982
-30.2823	0	0.00383978
-30.1386	0	0.0108794
-29.9949	0	0.0390378
-29.8513	0	0.106234
-29.7076	0	0.142072
-29.564	446	0.151671
-29.4203	0	0.087675
-29.2766	0	0.0281584
-29.133	0	0.00511971
-28.9893	0	0.000639963
-28.8457	0	0
-28.702	0	0.00575967
-28.5583	0	0.0435175
-28.4147	0	0.102394
-28.271	0	0.166391
-28.1274	442.5	0.126713
-27.9837	0	0.088315
-27.84	0	0.0300783
-27.6964	0	0.0115193
-27.5527	0	0.00127993
-27.4091	0	0.00255985
-27.2654	0	0.0108794
-27.1217	0	0.0383978
-26.9781	0	0.103674
-26.8344	0	0.149751
-26.6908	461	0.153591
-26.5471	0	0.0857551
-26.4034	0	0.0255985
-26.2598	0	0.00511971
-26.1161	0	0.000639963
-25.9725	0	0.00191989
-25.8288	0	0.0070396
-25.6851	0	0.0454374
-25.5415	0	0.0985544
-25.3978	0	0.154231
-25.2542	444.5	0.144632
-25.1105	0	0.0915148
-24.9668	0	0.0255985
-24.8232	0	0.0070396
-24.6795	0	0
-24.5359	0	0.00255985
-24.3922	0	0.00767956
-24.2485	0	0.0441575
-24.1049	0	0.113274
-23.9612	0	0.152311
-23.8176	463.5	0.149111
-23.6739	0	0.0755157
-23.5302	0	0.0255985
-23.3866	0	0.00575967
-23.2429	0	0
-23.0993	0	0.00191989
-22.9556	0	0.00831953
-22.8119	0	0.0415976
-22.6683	0	0.087035
-22.5246	0	0.163831
-22.381	441	0.154871
-22.2373	0	0.0819153
-22.0936	0	0.0307182
-21.95	0	0.00255985
-21.8063	0	0.00319982
-21.6627	0	0.00191989
-21.519	0	0.0070396
-21.3753	0	0.035198
-21.2317	0	0.0985544
-21.088	0	0.16767
-20.9444	456.5	0.155511
-20.8007	0	0.070396
-20.657	0	0.0332781
-20.5134	0	0.00575967
-20.3697	0	0.00127993
-20.2261	0	0.000639963
-20.0824	0	0.00639963
-19.9387	0	0.0377578
-19.7951	0	0.110074
-19.6514	0	0.159351
-19.5078	439.5	0.137592
-19.3641	0	0.0851151
-19.2204	0	0.0275184
-19.0768	0	0.0070396
-18.9331	0	0.00191989
-18.7895	0	0.00383978
-18.6458	0	0.0140792
-18.5021	0	0.0415976
-18.3585	0	0.0959945
-18.2148	0	0.154231
-18.0712	436	0.126713
-17.9275	0	0.0972744
-17.7838	0	0.0319982
-17.6402	0	0.00767956
-17.4965	0	0.00191989
-17.3529	0	0.00191989
-17.2092	0	0.0102394
-17.0655	0	0.0390378
-16.9219	0	0.108154
-16.7782	0	0.156791
-16.6346	463.5	0.138232
-16.4909	0	0.0838352
-16.3472	0	0.0281584
-16.2036	0	0.00639963
-16.0599	0	0.00319982
-15.9163	0	0.00191989
-15.7726	0	0.0127993
-15.6289	0	0.035198
-15.4853	0	0.101754
-15.3416	0	0.143352
-15.198	439.5	0.145912
-15.0543	0	0.0915148
-14.9106	0	0.0339181
-14.767	0	0.00831953
-14.6233	0	0.00127993
-14.4797	0	0.000639963
-14.336	0	0.0153591
-14.1923	0	0.034558
-14.0487	0	0.0940746
-13.905	0	0.142072
-13.7614	456.5	0.162551
-13.6177	0	0.0851151
-13.474	0	0.0294383
-13.3304	0	0.0108794
-13.1867	0	0.00127993
-13.0431	0	0.00255985
-12.8994	0	0.0140792
-12.7557	0	0.0300783
-12.6121	0	0.106234
-12.4684	0	0.143352
-12.3248	454	0.158071
-12.1811	0	0.0844752
-12.0374	0	0.0249586
-11.8938	0	0.00767956
-11.7501	0	0.00383978
-11.6065	0	0.00319982
-11.4628	0	0.0115193
-11.3191	0	0.0377578
-11.1755	0	0.0953546
-11.0318	0	0.147192
-10.8882	437	0.143352
-10.7445	0	0.0927947
-10.6008	0	0.0326381
-10.4572	0	0.0121593
-10.3135	0	0.00191989
-10.1699	0	0.000639963
-10.0262	0	0.00959945
-9.88254	0	0.0300783
-9.73888	0	0.106874
-9.59522	0	0.145912
-9.45156	448.5	0.141432
-9.3079	0	0.0947146
-9.16424	0	0.0313582
-9.02058	0	0.0102394
-8.87692	0	0.00383978
-8.73326	0	0.00127993
-8.5896	0	0.0121593
-8.44594	0	0.0377578
-8.30228	0	0.0895949
-8.15862	0	0.152951
-8.01496	454	0.147192
-7.8713	0	0.0844752
-7.72764	0	0.0377578
-7.58398	0	0.00831953
-7.44032	0	0.00319982
-7.29666	0	0.00447974
-7.153	0	0.0102394
-7.00934	0	0.0319982
-6.86568	0	0.0895949
-6.72202	0	0.132472
-6.57836	425.5	0.142072
-6.4347	0	0.113913
-6.29104	0	0.035838
-6.14738	0	0.0127993
-6.00372	0	0.00447974
-5.86006	0	0.000639963
-5.7164	0	0.00895949
-5.57274	0	0.0319982
-5.42908	0	0.0806354
-5.28542	0	0.140152
-5.14176	452.5	0.149751
-4.9981	0	0.103034
-4.85444	0	0.0390378
-4.71078	0	0.0153591
-4.56712	0	0.00575967
-4.42346	0	0.00255985
-4.2798	0	0.0115193
-4.13614	0	0.0262385
-3.99248	0	0.0863951
-3.84882	0	0.133752
-3.70516	442	0.142072
-3.5615	0	0.0966345
-3.41784	0	0.0473573
-3.27418	0	0.0255985
-3.13052	0	0.00383978
-2.98686	0	0.00383978
-2.8432	0	0.0102394
-2.69954	0	0.035838
-2.55588	0	0.0799954
-2.41222	0	0.122873
-2.26856	440	0.136952
-2.1249	0	0.101114
-1.98124	0	0.0537569
-1.83758	0	0.017919
-1.69392	0	0.00831953
-1.55026	0	0.0070396
-1.4066	0	0.0115193
-1.26294	0	0.0383978
-1.11928	0	0.0710359
-0.97562	0	0.119033
-0.83196	438	0.132472
-0.6883	0	0.0940746
-0.54464	0	0.0582367
-0.40098	0	0.0313582
-0.25732	0	0.0147192
-0.11366	0	0.0070396
0.03	0	0.0108794
0.17366	0	0.0326381
0.31732	0	0.0646363
0.46098	0	0.116473
0.60464	431.5	0.122233
0.7483	0	0.0838352
0.89196	0	0.0691161
1.03562	0	0.0332781
1.17928	0	0.0102394
1.32294	0	0.017919
1.4666	0	0.0166391
1.61026	0	0.0428776
1.75392	0	0.069756
1.89758	0	0.103674
2.04124	420	0.0902348
2.1849	0	0.0838352
2.32856	0	0.0595166
2.47222	0	0.034558
2.61588	0	0.035838
2.75954	0	0.0236786
2.9032	0	0.0281584
3.04686	0	0.035838
3.19052	0	0.070396
3.33418	0	0.0761557
3.47784	417	0.0857551
3.6215	0	0.0844752
3.76516	0	0.0575967
3.90882	0	0.0428776
4.05248	0	0.0249586
4.19614	0	0.0268785
4.3398	0	0.0409577
4.48346	0	0.0479973
4.62712	0	0.0652763
4.77078	0	0.0761557
4.91444	424	0.0755157
5.0581	0	0.0652763
5.20176	0	0.0499172
5.34542	0	0.0486372
5.48908	0	0.0326381
5.63274	0	0.0428776
5.7764	0	0.0460774
5.92006	0	0.0563168
6.06372	0	0.0556768
6.20738	0	0.0627164
6.35104	408.5	0.0627164
6.4947	0	0.0652763
6.63836	0	0.0601566
6.78202	0	0.052477
6.92568	0	0.0447974
7.06934	0	0.0447974
7.213	0	0.0415976
7.35666	0	0.0396777
7.50032	0	0.0582367
7.64398	0	0.0639963
7.78764	417.5	0.0633564
7.9313	0	0.0556768
8.07496	0	0.0505571
8.21862	0	0.0556768
8.36228	0	0.0563168
8.50594	0	0.052477
8.6496	0	0.0543969
8.79326	0	0.0499172
8.93692	0	0.0505571
9.08058	0	0.0614365
9.22424	423	0.0543969
9.3679	0	0.0505571
9.51156	0	0.053117
9.65522	0	0.0486372
9.79888	0	0.051837
9.94254	0	0.0486372
10.0862	0	0.0582367
10.2299	0	0.0671962
10.3735	0	0.053117
10.5172	0	0.0543969
10.6608	420.5	0.052477
10.8045	0	0.0473573
10.9482	0	0.0543969
11.0918	0	0.053117
11.2355	0	0.0543969
11.3791	0	0.0537569
11.5228	0	0.0441575
11.6665	0	0.0479973
11.8101	0	0.0505571
11.9538	0	0.0639963
12.0974	416.5	0.0633564
12.2411	0	0.0543969
12.3848	0	0.0454374
12.5284	0	0.0505571
12.6721	0	0.0499172
12.8157	0	0.0614365
12.9594	0	0.0473573
13.1031	0	0.0646363
13.2467	0	0.0569567
13.3904	0	0.0473573
13.534	415	0.053117
13.6777	0	0.0563168
13.8214	0	0.0479973
13.965	0	0.0422376
14.1087	0	0.0550369
14.2523	0	0.0582367
14.396	0	0.0614365
14.5397	0	0.0607965
14.6833	0	0.0492772
14.827	0	0.0659162
14.9706	424.5	0.0460774
15.1143	0	0.0390378
15.258	0	0.0582367
15.4016	0	0.0537569
15.5453	0	0.0473573
15.6889	0	0.0486372
15.8326	0	0.0678361
15.9763	0	0.0563168
16.1199	0	0.052477
16.2636	0	0.052477
16.4072	411	0.0499172
16.5509	0	0.0537569
16.6946	0	0.053117
16.8382	0	0.0492772
16.9819	0	0.0550369
17.1255	0	0.052477
17.2692	0	0.0646363
17.4129	0	0.0505571
17.5565	0	0.0505571
17.7002	0	0.0505571
17.8438	414.5	0.0505571
17.9875	0	0.0447974
18.1312	0	0.051837
18.2748	0	0.0671962
18.4185	0	0.0486372
18.5621	0	0.0511971
18.7058	0	0.0537569
18.8495	0	0.0595166
18.9931	0	0.0575967
19.1368	0	0.0537569
19.2804	425	0.0556768
19.4241	0	0.051837
19.5678	0	0.0563168
19.7114	0	0.0467173
19.8551	0	0.0537569
19.9987	0	0.0556768
20.1424	0	0.0460774
20.2861	0	0.0588766
20.4297	0	0.0486372
20.5734	0	0.051837
20.717	410.5	0.0556768
20.8607	0	0.0582367
21.0044	0	0.051837
21.148	0	0.0569567
21.2917	0	0.0633564
21.4353	0	0.0543969
21.579	0	0.0607965
21.7227	0	0.051837
21.8663	0	0.0492772
22.01	0	0.051837
22.1536	428.5	0.0499172
22.2973	0	0.0467173
22.441	0	0.0569567
22.5846	0	0.0511971
22.7283	0	0.0550369
22.8719	0	0.0537569
23.0156	0	0.0563168
23.1593	0	0.0614365
23.3029	0	0.0499172
23.4466	0	0.0479973
23.5902	417.5	0.0550369
23.7339	0	0.0569567
23.8776	0	0.0639963
24.0212	0	0.0447974
24.1649	0	0.0556768
24.3085	0	0.0575967
24.4522	0	0.0383978
24.5959	0	0.0486372
24.7395	0	0.0582367
24.8832	0	0.0492772
25.0268	414	0.0563168
25.1705	0	0.0588766
25.3142	0	0.0620765
25.4578	0	0.0505571
25.6015	0	0.0582367
25.7451	0	0.0447974
25.8888	0	0.0492772
26.0325	0	0.0505571
26.1761	0	0.0505571
26.3198	0	0.0537569
26.4634	412.5	0.0492772
26.6071	0	0.0582367
26.7508	0	0.0543969
26.8944	0	0.0511971
27.0381	0	0.0601566
27.1817	0	0.0511971
27.3254	0	0.051837
27.4691	0	0.0505571
27.6127	0	0.0588766
27.7564	0	0.051837
27.9	421.5	0.0511971
28.0437	0	0.051837
28.1874	0	0.0595166
28.331	0	0.0511971
28.4747	0	0.0499172
28.6183	0	0.0563168
28.762	0	0.0492772
28.9057	0	0.0486372
29.0493	0	0.052477
29.193	0	0.052477
29.3366	416.5	0.0614365
29.4803	0	0.0652763
29.624	0	0.0479973
29.7676	0	0.0588766
29.9113	0	0.0588766
30.0549	0	0.0556768
30.1986	0	0.0339181
30.3423	0	0.052477
30.4859	0	0.0460774
30.6296	0	0.0556768
30.7732	417.5	0.0595166
30.9169	0	0.051837
31.0606	0	0.0454374
31.2042	0	0.0505571
31.3479	0	0.0601566
31.4915	0	0.0659162
31.6352	0	0.0499172
31.7789	0	0.0575967
31.9225	0	0.0409577
32.0662	0	0.0575967
32.2098	425	0.0639963
32.3535	0	0.0563168
32.4972	0	0.0492772
32.6408	0	0.0492772
32.7845	0	0.0537569
32.9281	0	0.0467173
33.0718	0	0.0537569
33.2155	0	0.0511971
33.3591	0	0.0543969
33.5028	0	0.0550369
33.6464	405.5	0.0492772
33.7901	0	0.0588766
33.9338	0	0.0543969
34.0774	0	0.0460774
34.2211	0	0.0563168
34.3647	0	0.0492772
34.5084	0	0.0575967
34.6521	0	0.0486372
34.7957	0	0.0620765
34.9394	0	0.0563168
35.083	431	0.0620765
35.2267	0	0.0505571
35.3704	0	0.0486372
35.514	0	0.0569567
35.6577	0	0.0499172
35.8013	0	0.0505571
35.945	0	0.053117
36.0887	0	0.0473573
36.2323	0	0.0563168
36.376	0	0.0582367
36.5196	417	0.0620765
36.6633	0	0.0543969
36.807	0	0.0435175
36.9506	0	0.0556768
37.0943	0	0.0556768
37.2379	0	0.053117
37.3816	0	0.0588766
37.5253	0	0.0563168
37.6689	0	0.0447974
37.8126	0	0.0441575
37.9562	406.5	0.0537569
38.0999	0	0.0582367
38.2436	0	0.0505571
38.3872	0	0.0607965
38.5309	0	0.0479973
38.6745	0	0.052477
38.8182	0	0.0556768
38.9619	0	0.0550369
39.1055	0	0.0588766
39.2492	0	0.0511971
39.3928	423.5	0.0511971
39.5365	0	0.0556768
39.6802	0	0.0479973
39.8238	0	0.053117
39.9675	0	0.052477
40.1111	0	0.0671962
40.2548	0	0.0537569
40.3985	0	0.0473573
40.5421	0	0.0537569
40.6858	0	0.0467173
40.8294	415.5	0.0537569
40.9731	0	0.0486372
41.1168	0	0.0556768
41.2604	0	0.0543969
41.4041	0	0.0556768
41.5477	0	0.0499172
41.6914	0	0.0550369
41.8351	0	0.0563168
41.9787	0	0.0607965
42.1224	0	0.0499172
42.266	424	0.0563168
42.4097	0	0.0492772
42.5534	0	0.0627164
42.697	0	0.0499172
42.8407	0	0.0563168
42.9843	0	0.0511971
43.128	0	0.0479973
43.2717	0	0.0467173
43.4153	0	0.0601566
43.559	0	0.0403177
43.7026	409.5	0.0595166
43.8463	0	0.0428776
43.99	0	0.0499172
44.1336	0	0.0569567
44.2773	0	0.0659162
44.4209	0	0.069756
44.5646	0	0.0588766
44.7083	0	0.0454374
44.8519	0	0.0556768
44.9956	0	0.0479973
45.1392	428.5	0.0550369
45.2829	0	0.0537569
45.4266	0	0.0473573
45.5702	0	0.0499172
45.7139	0	0.0460774
45.8575	0	0.0511971
46.0012	0	0.0473573
46.1449	0	0.0588766
46.2885	0	0.0454374
46.4322	0	0.0537569
46.5758	399.5	0.0575967
46.7195	0	0.0671962
46.8632	0	0.0659162
47.0068	0	0.0435175
47.1505	0	0.0607965
47.2941	0	0.051837
47.4378	0	0.051837
47.5815	0	0.0403177
47.7251	0	0.0537569
47.8688	0	0.0492772
48.0124	418.5	0.0511971
48.1561	0	0.0447974
48.2998	0	0.0620765
48.4434	0	0.0486372
48.5871	0	0.0563168
48.7307	0	0.0582367
48.8744	0	0.0569567
49.0181	0	0.0511971
49.1617	0	0.0588766
49.3054	0	0.0595166
49.449	424	0.0460774
49.5927	0	0.053117
49.7364	0	0.052477
49.88	0	0.0454374
50.0237	0	0.0511971
50.1673	0	0.0550369
50.311	0	0.051837
50.4547	0	0.0620765
50.5983	0	0.0473573
50.742	0	0.0543969
50.8856	412	0.0543969
51.0293	0	0.0511971
51.173	0	0.0447974
51.3166	0	0.051837
51.4603	0	0.0569567
51.6039	0	0.0569567
51.7476	0	0.0511971
51.8913	0	0.0511971
52.0349	0	0.0563168
52.1786	0	0.0563168
52.3222	409.5	0.0473573
52.4659	0	0.0492772
52.6096	0	0.0588766
52.7532	0	0.0499172
52.8969	0	0.0543969
53.0405	0	0.053117
53.1842	0	0.0537569
53.3279	0	0.0556768
53.4715	0	0.0543969
53.6152	0	0.0652763
53.7588	425.5	0.0499172
53.9025	0	0.0473573
54.0462	0	0.0479973
54.1898	0	0.0492772
54.3335	0	0.0486372
54.4771	0	0.051837
54.6208	0	0.0505571
54.7645	0	0.0556768
54.9081	0	0.0460774
55.0518	0	0.0620765
55.1954	407.5	0.0620765
55.3391	0	0.0588766
55.4828	0	0.0550369
55.6264	0	0.052477
55.7701	0	0.0473573
55.9137	0	0.0537569
56.0574	0	0.0556768
56.2011	0	0.0582367
56.3447	0	0.051837
56.4884	0	0.0537569
56.632	418.5	0.0486372
56.7757	0	0.0575967
56.9194	0	0.0454374
57.063	0	0.0543969
57.2067	0	0.0582367
57.3503	0	0.0556768
57.494	0	0.0550369
57.6377	0	0.0499172
57.7813	0	0.0633564
57.925	0	0.0473573
58.0686	421.5	0.052477
58.2123	0	0.0563168
58.356	0	0.0582367
58.4996	0	0.0537569
58.6433	0	0.0479973
58.7869	0	0.053117
58.9306	0	0.052477
59.0743	0	0.0601566
59.2179	0	0.0403177
59.3616	0	0.0582367
59.5052	413.5	0.0486372
59.6489	0	0.0575967
59.7926	0	0.051837
59.9362	0	0.0511971
60.0799	0	0.0627164
60.2235	0	0.0588766
60.3672	0	0.0511971
60.5109	0	0.052477
60.6545	0	0.0441575
60.7982	0	0.0460774
60.9418	415.5	0.0556768
61.0855	0	0.0537569
61.2292	0	0.0537569
61.3728	0	0.051837
61.5165	0	0.0563168
61.6601	0	0.0639963
61.8038	0	0.0467173
61.9475	0	0.0543969
62.0911	0	0.0428776
62.2348	0	0.0550369
62.3784	418.5	0.0569567
62.5221	0	0.0633564
62.6658	0	0.0556768
62.8094	0	0.051837
62.9531	0	0.0473573
63.0967	0	0.0486372
63.2404	0	0.0486372
63.3841	0	0.0543969
63.5277	0	0.0684761
63.6714	0	0.0550369
63.815	426	0.051837
63.9587	0	0.0511971
64.1024	0	0.0543969
64.246	0	0.053117
64.3897	0	0.0467173
64.5333	0	0.051837
64.677	0	0.0537569
64.8207	0	0.0505571
64.9643	0	0.0511971
65.108	0	0.0607965
65.2516	414	0.0563168
65.3953	0	0.0511971
65.539	0	0.0582367
65.6826	0	0.052477
65.8263	0	0.0460774
65.9699	0	0.053117
66.1136	0	0.0537569
66.2573	0	0.051837
66.4009	0	0.0537569
66.5446	0	0.0601566
66.6882	418	0.0543969
66.8319	0	0.0460774
66.9756	0	0.0511971
67.1192	0	0.0473573
67.2629	0	0.0575967
67.4065	0	0.0556768
67.5502	0	0.0595166
67.6939	0	0.0614365
67.8375	0	0.052477
67.9812	0	0.0499172
68.1248	423	0.0601566
68.2685	0	0.0415976
68.4122	0	0.0473573
68.5558	0	0.0479973
68.6995	0	0.0588766
68.8431	0	0.0582367
68.9868	0	0.0588766
69.1305	0	0.0537569
69.2741	0	0.0543969
69.4178	0	0.0543969
69.5614	410	0.0492772
69.7051	0	0.0537569
69.8488	0	0.0556768
69.9924	0	0.0505571
70.1361	0	0.0428776
70.2797	0	0.0595166
70.4234	0	0.0563168
70.5671	0	0.0435175
70.7107	0	0.052477
70.8544	0	0.0556768
70.998	415	0.0607965
71.1417	0	0.0486372
71.2854	0	0.0537569
71.429	0	0.0479973
71.5727	0	0.0569567
71.7163	0	0.0550369
71.86	0	0.0633564
72.0037	0	0.0627164
72.1473	0	0.0467173
72.291	0	0.051837
72.4346	418	0.0479973
72.5783	0	0.0550369
72.722	0	0.0428776
72.8656	0	0.0499172
73.0093	0	0.0556768
73.1529	0	0.052477
73.2966	0	0.0607965
73.4403	0	0.0563168
73.5839	0	0.0620765
73.7276	0	0.0441575
73.8712	416	0.053117
74.0149	0	0.0556768
74.1586	0	0.0563168
74.3022	0	0.0473573
74.4459	0	0.0460774
74.5895	0	0.0543969
74.7332	0	0.0614365
74.8769	0	0.0543969
75.0205	0	0.0428776
75.1642	0	0.0492772
75.3078	413.5	0.0614365
75.4515	0	0.051837
75.5952	0	0.0601566
75.7388	0	0.052477
75.8825	0	0.0627164
76.0261	0	0.051837
76.1698	0	0.0499172
76.3135	0	0.0543969
76.4571	0	0.0473573
76.6008	0	0.053117
76.7444	424	0.0588766
76.8881	0	0.0428776
77.0318	0	0.0543969
77.1754	0	0.0505571
77.3191	0	0.0467173
77.4627	0	0.0575967
77.6064	0	0.0563168
77.7501	0	0.0499172
77.8937	0	0.0550369
78.0374	0	0.0652763
78.181	414	0.0511971
78.3247	0	0.0505571
78.4684	0	0.0575967
78.612	0	0.0595166
78.7557	0	0.0511971
78.8993	0	0.0537569
79.043	0	0.0415976
79.1867	0	0.0447974
79.3303	0	0.0607965
79.474	0	0.0543969
79.6176	411.5	0.052477
79.7613	0	0.0563168
79.905	0	0.0550369
80.0486	0	0.051837
80.1923	0	0.0588766
80.3359	0	0.053117
80.4796	0	0.0505571
80.6233	0	0.0607965
80.7669	0	0.0435175
80.9106	0	0.0511971
81.0542	417.5	0.053117
81.1979	0	0.0511971
81.3416	0	0.0492772
81.4852	0	0.0537569
81.6289	0	0.0563168
81.7725	0	0.0505571
81.9162	0	0.0441575
82.0599	0	0.0505571
82.2035	0	0.0607965
82.3472	0	0.0550369
82.4908	411.5	0.0550369
82.6345	0	0.0556768
82.7782	0	0.0614365
82.9218	0	0.053117
83.0655	0	0.0537569
83.2091	0	0.0505571
83.3528	0	0.0595166
83.4965	0	0.0543969
83.6401	0	0.0505571
83.7838	0	0.0588766
83.9274	422.5	0.0428776
84.0711	0	0.0467173
84.2148	0	0.0467173
84.3584	0	0.0595166
84.5021	0	0.0486372
84.6457	0	0.0511971
84.7894	0	0.0627164
84.9331	0	0.0575967
85.0767	0	0.052477
85.2204	0	0.0575967
85.364	422	0.0569567
85.5077	0	0.0492772
85.6514	0	0.0543969
85.795	0	0.0537569
85.9387	0	0.0556768
86.0823	0	0.0563168
86.226	0	0.0607965
86.3697	0	0.0447974
86.5133	0	0.0486372
86.657	0	0.0575967
86.8006	414.5	0.0492772
86.9443	0	0.0550369
87.088	0	0.0652763
87.2316	0	0.052477
87.3753	0	0.0646363
87.5189	0	0.0543969
87.6626	0	0.0473573
87.8063	0	0.051837
87.9499	0	0.0588766
88.0936	0	0.0620765
88.2372	448	0.0614365
88.3809	0	0.051837
88.5246	0	0.0563168
88.6682	0	0.0582367
88.8119	0	0.0492772
88.9555	0	0.051837
89.0992	0	0.0460774
89.2429	0	0.0550369
89.3865	0	0.0646363
89.5302	0	0.0582367
89.6738	427.5	0.0556768
89.8175	0	0.0556768
89.9612	0	0.0492772
90.1048	0	0.0556768
90.2485	0	0.0428776
90.3921	0	0.0467173
90.5358	0	0.0435175
90.6795	0	0.0294383
90.8231	0	0.0287984
90.9668	0	0.0191989
91.1104	307	0.0217588
91.2541	0	0.0211188
91.3978	0	0.0102394
91.5414	0	0.0121593
91.6851	0	0.0070396
91.8287	0	0.0070396
91.9724	0	0.00639963
92.1161	0	0.00575967
92.2597	0	0.00319982
92.4034	0	0.00191989
92.547	59	0.000639963

## Sheet: Figure 1c
Figure 1c
Simulation system: Al(100)
T = 939 K
z (Å)	NL	ρ (Å-3)
-62.8921	0	0
-62.6885	0	0
-62.4849	0	0
-62.2813	0	0
-62.0777	0	0.00072343
-61.8741	0	0.00434058
-61.6705	0	0.0191709
-61.4669	0	0.0676407
-61.2633	0	0.142154
-61.0597	547.5	0.162048
-60.8561	0	0.117196
-60.6525	0	0.0506401
-60.4489	0	0.0133834
-60.2453	0	0.00108514
-60.0417	0	0.000361715
-59.8381	0	0.00072343
-59.6345	0	0.0144686
-59.4309	0	0.0593212
-59.2273	0	0.170006
-59.0237	850	0.18773
-58.8201	0	0.1096
-58.6165	0	0.0325543
-58.4129	0	0.00397886
-58.2093	0	0.000361715
-58.0057	0	0
-57.8021	0	0.00180857
-57.5985	0	0.0122983
-57.3949	0	0.0640235
-57.1913	0	0.18773
-56.9877	827.5	0.186283
-56.7841	0	0.10128
-56.5805	0	0.022788
-56.3769	0	0.002532
-56.1733	0	0
-55.9697	0	0
-55.7661	0	0.00217029
-55.5625	0	0.0104897
-55.3589	0	0.0665555
-55.1553	0	0.179772
-54.9517	818.5	0.206539
-54.7481	0	0.0878967
-54.5445	0	0.0220646
-54.3409	0	0.00325543
-54.1373	0	0
-53.9337	0	0
-53.7301	0	0.000361715
-53.5265	0	0.0119366
-53.3229	0	0.0701727
-53.1193	0	0.193156
-52.9157	811.5	0.19822
-52.7121	0	0.0806624
-52.5085	0	0.020256
-52.3049	0	0.00397886
-52.1013	0	0
-51.8977	0	0
-51.6941	0	0.00072343
-51.4905	0	0.010128
-51.2869	0	0.0640235
-51.0833	0	0.18556
-50.8797	787	0.204007
-50.6761	0	0.0944076
-50.4725	0	0.0180857
-50.2689	0	0.00180857
-50.0653	0	0
-49.8617	0	0
-49.6581	0	0.000361715
-49.4545	0	0.0112132
-49.2509	0	0.0654704
-49.0473	0	0.192794
-48.8437	802	0.196049
-48.6401	0	0.0911521
-48.4365	0	0.020256
-48.2329	0	0.00108514
-48.0293	0	0.000361715
-47.8257	0	0
-47.6221	0	0.00108514
-47.4185	0	0.00831944
-47.2149	0	0.0661938
-47.0113	0	0.187007
-46.8077	811	0.211241
-46.6041	0	0.087535
-46.4005	0	0.015192
-46.1969	0	0.00217029
-45.9933	0	0
-45.7897	0	0
-45.5861	0	0.00180857
-45.3825	0	0.00831944
-45.1789	0	0.0643852
-44.9753	0	0.183389
-44.7717	783	0.203645
-44.5681	0	0.0965778
-44.3645	0	0.0191709
-44.1609	0	0.00144686
-43.9573	0	0
-43.7537	0	0
-43.5501	0	0.00108514
-43.3465	0	0.0144686
-43.1429	0	0.0654704
-42.9393	0	0.182666
-42.7357	806	0.202199
-42.5321	0	0.0929607
-42.3285	0	0.0195326
-42.1249	0	0.000361715
-41.9213	0	0
-41.7177	0	0
-41.5141	0	0.00072343
-41.3105	0	0.00795772
-41.1069	0	0.0727047
-40.9033	0	0.168197
-40.6997	799.5	0.215944
-40.4961	0	0.097663
-40.2925	0	0.015192
-40.0889	0	0.000361715
-39.8853	0	0
-39.6817	0	0
-39.4781	0	0.00072343
-39.2745	0	0.015192
-39.0709	0	0.0629384
-38.8673	0	0.180857
-38.6637	795	0.202199
-38.4601	0	0.0965778
-38.2565	0	0.020256
-38.0529	0	0
-37.8493	0	0
-37.6457	0	0
-37.4421	0	0.00072343
-37.2385	0	0.0137452
-37.0349	0	0.0640235
-36.8313	0	0.161325
-36.6277	790	0.214859
-36.4241	0	0.10128
-36.2205	0	0.0217029
-36.0169	0	0.00108514
-35.8133	0	0
-35.6097	0	0
-35.4061	0	0
-35.2025	0	0.0104897
-34.9989	0	0.0607681
-34.7953	0	0.164942
-34.5917	793.5	0.213773
-34.3881	0	0.105621
-34.1845	0	0.0198943
-33.9809	0	0.00289372
-33.7773	0	0.000361715
-33.5737	0	0
-33.3701	0	0.000361715
-33.1665	0	0.0104897
-32.9629	0	0.0647469
-32.7593	0	0.170729
-32.5557	787.5	0.194603
-32.3521	0	0.112493
-32.1485	0	0.0238732
-31.9449	0	0.00144686
-31.7413	0	0
-31.5377	0	0
-31.3341	0	0.00072343
-31.1305	0	0.0119366
-30.9269	0	0.0698109
-30.7233	0	0.174708
-30.5197	825.5	0.202199
-30.3161	0	0.0969396
-30.1125	0	0.0209795
-29.9089	0	0.00108514
-29.7053	0	0.000361715
-29.5017	0	0
-29.2981	0	0.00108514
-29.0945	0	0.010128
-28.8909	0	0.0672789
-28.6873	0	0.169644
-28.4837	791.5	0.205092
-28.2801	0	0.104174
-28.0765	0	0.0195326
-27.8729	0	0.00180857
-27.6693	0	0
-27.4657	0	0
-27.2621	0	0.00180857
-27.0585	0	0.0104897
-26.8549	0	0.0687258
-26.6513	0	0.180496
-26.4477	810.5	0.199305
-26.2441	0	0.101642
-26.0405	0	0.015192
-25.8369	0	0.00108514
-25.6333	0	0
-25.4297	0	0.000361715
-25.2261	0	0.00108514
-25.0225	0	0.0115749
-24.8189	0	0.0734281
-24.6153	0	0.171091
-24.4117	813	0.212688
-24.2081	0	0.0897053
-24.0045	0	0.0180857
-23.8009	0	0.00072343
-23.5973	0	0
-23.3937	0	0
-23.1901	0	0.00144686
-22.9865	0	0.0122983
-22.7829	0	0.0727047
-22.5793	0	0.182666
-22.3757	790.5	0.194241
-22.1721	0	0.0962161
-21.9685	0	0.0170006
-21.7649	0	0.00217029
-21.5613	0	0
-21.3577	0	0
-21.1541	0	0.00144686
-20.9505	0	0.0148303
-20.7469	0	0.0661938
-20.5433	0	0.18556
-20.3397	812	0.204007
-20.1361	0	0.0893435
-19.9325	0	0.015192
-19.7289	0	0.00217029
-19.5253	0	0
-19.3217	0	0
-19.1181	0	0.00144686
-18.9145	0	0.0155537
-18.7109	0	0.0676407
-18.5073	0	0.181219
-18.3037	798	0.204731
-18.1001	0	0.0860881
-17.8965	0	0.0209795
-17.6929	0	0.00108514
-17.4893	0	0
-17.2857	0	0
-17.0821	0	0.00108514
-16.8785	0	0.0130217
-16.6749	0	0.0708961
-16.4713	0	0.187007
-16.2677	804	0.201475
-16.0641	0	0.0897053
-15.8605	0	0.0144686
-15.6569	0	0.00108514
-15.4533	0	0
-15.2497	0	0
-15.0461	0	0.000361715
-14.8425	0	0.017724
-14.6389	0	0.0777687
-14.4353	0	0.181219
-14.2317	797.5	0.194603
-14.0281	0	0.0904287
-13.8245	0	0.0144686
-13.6209	0	0.00217029
-13.4173	0	0
-13.2137	0	0
-13.0101	0	0.00180857
-12.8065	0	0.0180857
-12.6029	0	0.0795772
-12.3993	0	0.179772
-12.1957	802	0.193879
-11.9921	0	0.087535
-11.7885	0	0.0162772
-11.5849	0	0.00180857
-11.3813	0	0
-11.1777	0	0.000361715
-10.9741	0	0.00144686
-10.7705	0	0.0206177
-10.5669	0	0.082471
-10.3633	0	0.177602
-10.1597	802	0.192071
-9.95614	0	0.0817475
-9.75254	0	0.0213412
-9.54894	0	0.00108514
-9.34534	0	0.000361715
-9.14174	0	0
-8.93814	0	0.00108514
-8.73454	0	0.0191709
-8.53094	0	0.085003
-8.32734	0	0.177964
-8.12374	796	0.188092
-7.92014	0	0.0857264
-7.71654	0	0.0206177
-7.51294	0	0.00072343
-7.30934	0	0
-7.10574	0	0.000361715
-6.90214	0	0.00180857
-6.69854	0	0.0122983
-6.49494	0	0.0784921
-6.29134	0	0.192071
-6.08774	800	0.186645
-5.88414	0	0.087535
-5.68054	0	0.017724
-5.47694	0	0.00180857
-5.27334	0	0
-5.06974	0	0
-4.86614	0	0.00144686
-4.66254	0	0.0122983
-4.45894	0	0.0828327
-4.25534	0	0.175793
-4.05174	780.5	0.185198
-3.84814	0	0.0969396
-3.64454	0	0.0220646
-3.44094	0	0.00217029
-3.23734	0	0
-3.03374	0	0
-2.83014	0	0.00144686
-2.62654	0	0.0141069
-2.42294	0	0.0741515
-2.21934	0	0.180134
-2.01574	805.5	0.191709
-1.81214	0	0.090067
-1.60854	0	0.0235115
-1.40494	0	0.00289372
-1.20134	0	0.000361715
-0.997742	0	0.00072343
-0.794142	0	0.00180857
-0.590542	0	0.017724
-0.386942	0	0.079939
-0.183342	0	0.176155
0.020258	802.5	0.187368
0.223858	0	0.0889818
0.427458	0	0.0242349
0.631058	0	0.00180857
0.834658	0	0.000361715
1.03826	0	0
1.24186	0	0.00180857
1.44546	0	0.0188092
1.64906	0	0.0777687
1.85266	0	0.187368
2.05626	785.5	0.167112
2.25986	0	0.100195
2.46346	0	0.0235115
2.66706	0	0.00217029
2.87066	0	0
3.07426	0	0.000361715
3.27786	0	0.00325543
3.48146	0	0.0209795
3.68506	0	0.0810241
3.88866	0	0.173623
4.09226	795	0.170006
4.29586	0	0.097663
4.49946	0	0.0267669
4.70306	0	0.00434058
4.90666	0	0
5.11026	0	0.000361715
5.31386	0	0.00361715
5.51746	0	0.0242349
5.72106	0	0.0886201
5.92466	0	0.157346
6.12826	769.5	0.153729
6.33186	0	0.0994716
6.53546	0	0.0383418
6.73906	0	0.00904287
6.94266	0	0.00144686
7.14626	0	0.00144686
7.34986	0	0.00578744
7.55346	0	0.0289372
7.75706	0	0.0795772
7.96066	0	0.149388
8.16426	767	0.14143
8.36786	0	0.0991098
8.57146	0	0.0405121
8.77506	0	0.015192
8.97866	0	0.00578744
9.18226	0	0.00578744
9.38586	0	0.00940458
9.58946	0	0.0245966
9.79306	0	0.0734281
9.99666	0	0.116834
10.2003	717	0.128047
10.4039	0	0.0933224
10.6075	0	0.0524486
10.8111	0	0.0282138
11.0147	0	0.0242349
11.2183	0	0.0137452
11.4219	0	0.0217029
11.6255	0	0.0274903
11.8291	0	0.0600446
12.0327	0	0.082471
12.2363	690	0.0954927
12.4399	0	0.0889818
12.6435	0	0.0622149
12.8471	0	0.0513635
13.0507	0	0.0419589
13.2543	0	0.0282138
13.4579	0	0.0267669
13.6615	0	0.0307458
13.8651	0	0.0484698
14.0687	0	0.0582361
14.2723	713.5	0.0792155
14.4759	0	0.0741515
14.6795	0	0.0727047
14.8831	0	0.0535338
15.0867	0	0.0596829
15.2903	0	0.0415972
15.4939	0	0.0368949
15.6975	0	0.0350863
15.9011	0	0.0491932
16.1047	0	0.0397886
16.3083	711	0.0517252
16.5119	0	0.0578744
16.7155	0	0.082471
16.9191	0	0.0636618
17.1227	0	0.0607681
17.3263	0	0.0423206
17.5299	0	0.0506401
17.7335	0	0.0459378
17.9371	0	0.0452143
18.1407	0	0.0372566
18.3443	745	0.0528104
18.5479	0	0.0571509
18.7515	0	0.0604064
18.9551	0	0.0625767
19.1587	0	0.0611298
19.3623	0	0.0553424
19.5659	0	0.0546189
19.7695	0	0.0470229
19.9731	0	0.0405121
20.1767	0	0.0557041
20.3803	748.5	0.0470229
20.5839	0	0.0546189
20.7875	0	0.0484698
20.9911	0	0.0571509
21.1947	0	0.0567892
21.3983	0	0.0582361
21.6019	0	0.0575126
21.8055	0	0.0531721
22.0091	0	0.0510018
22.2127	0	0.0459378
22.4163	729	0.0444909
22.6199	0	0.0578744
22.8235	0	0.0528104
23.0271	0	0.0517252
23.2307	0	0.0506401
23.4343	0	0.0575126
23.6379	0	0.0567892
23.8415	0	0.0564275
24.0451	0	0.0542572
24.2487	0	0.0520869
24.4523	745.5	0.0491932
24.6559	0	0.0455761
24.8595	0	0.0542572
25.0631	0	0.0491932
25.2667	0	0.0517252
25.4703	0	0.0557041
25.6739	0	0.0560658
25.8775	0	0.0625767
26.0811	0	0.0531721
26.2847	0	0.0481081
26.4883	733.5	0.0542572
26.6919	0	0.0549806
26.8955	0	0.0462995
27.0991	0	0.0524486
27.3027	0	0.0495549
27.5063	0	0.0611298
27.7099	0	0.0502784
27.9135	0	0.0571509
28.1171	0	0.0528104
28.3207	0	0.0452143
28.5243	716	0.0481081
28.7279	0	0.0538955
28.9315	0	0.0564275
29.1351	0	0.0578744
29.3387	0	0.0546189
29.5423	0	0.0481081
29.7459	0	0.0538955
29.9495	0	0.0528104
30.1531	0	0.0578744
30.3567	0	0.0502784
30.5603	741.5	0.0506401
30.7639	0	0.0481081
30.9675	0	0.0571509
31.1711	0	0.0495549
31.3747	0	0.0542572
31.5783	0	0.0517252
31.7819	0	0.0535338
31.9855	0	0.0513635
32.1891	0	0.0535338
32.3927	0	0.0538955
32.5963	728	0.0535338
32.7999	0	0.0466612
33.0035	0	0.0495549
33.2071	0	0.0520869
33.4107	0	0.0625767
33.6143	0	0.0499166
33.8179	0	0.0502784
34.0215	0	0.0535338
34.2251	0	0.0546189
34.4287	0	0.0553424
34.6323	733	0.0557041
34.8359	0	0.0546189
35.0395	0	0.0524486
35.2431	0	0.0448526
35.4467	0	0.0488315
35.6503	0	0.0546189
35.8539	0	0.0538955
36.0575	0	0.0499166
36.2611	0	0.0542572
36.4647	0	0.0582361
36.6683	726.5	0.0538955
36.8719	0	0.0520869
37.0755	0	0.0510018
37.2791	0	0.0564275
37.4827	0	0.0488315
37.6863	0	0.0491932
37.8899	0	0.0517252
38.0935	0	0.0513635
38.2971	0	0.0571509
38.5007	0	0.0477463
38.7043	716	0.0524486
38.9079	0	0.0585978
39.1115	0	0.0452143
39.3151	0	0.0567892
39.5187	0	0.0538955
39.7223	0	0.0535338
39.9259	0	0.0481081
40.1295	0	0.0524486
40.3331	0	0.0549806
40.5367	0	0.0466612
40.7403	730	0.0578744
40.9439	0	0.0484698
41.1475	0	0.0510018
41.3511	0	0.0524486
41.5547	0	0.0538955
41.7583	0	0.0510018
41.9619	0	0.0564275
42.1655	0	0.0535338
42.3691	0	0.0481081
42.5727	0	0.0510018
42.7763	707	0.0455761
42.9799	0	0.0582361
43.1835	0	0.0538955
43.3871	0	0.0528104
43.5907	0	0.0571509
43.7943	0	0.0520869
43.9979	0	0.0459378
44.2015	0	0.0607681
44.4051	0	0.0473846
44.6087	0	0.0575126
44.8123	744.5	0.0528104
45.0159	0	0.0499166
45.2195	0	0.0499166
45.4231	0	0.0499166
45.6267	0	0.0589595
45.8303	0	0.0557041
46.0339	0	0.0491932
46.2375	0	0.0524486
46.4411	0	0.0491932
46.6447	0	0.0549806
46.8483	713.5	0.0459378
47.0519	0	0.0510018
47.2555	0	0.0535338
47.4591	0	0.0564275
47.6627	0	0.0538955
47.8663	0	0.0542572
48.0699	0	0.0437675
48.2735	0	0.0557041
48.4771	0	0.0466612
48.6807	0	0.0513635
48.8843	723.5	0.0567892
49.0879	0	0.0531721
49.2915	0	0.0517252
49.4951	0	0.0553424
49.6987	0	0.0513635
49.9023	0	0.0484698
50.1059	0	0.0538955
50.3095	0	0.0470229
50.5131	0	0.0491932
50.7167	0	0.0524486
50.9203	713	0.0531721
51.1239	0	0.0538955
51.3275	0	0.0542572
51.5311	0	0.0596829
51.7347	0	0.0477463
51.9383	0	0.0513635
52.1419	0	0.0520869
52.3455	0	0.0477463
52.5491	0	0.0502784
52.7527	0	0.0491932
52.9563	711.5	0.0484698
53.1599	0	0.0614915
53.3635	0	0.0517252
53.5671	0	0.0553424
53.7707	0	0.0557041
53.9743	0	0.0481081
54.1779	0	0.0538955
54.3815	0	0.0524486
54.5851	0	0.0470229
54.7887	0	0.0502784
54.9923	720	0.0448526
55.1959	0	0.0560658
55.3995	0	0.0549806
55.6031	0	0.0585978
55.8067	0	0.0531721
56.0103	0	0.0499166
56.2139	0	0.0564275
56.4175	0	0.0502784
56.6211	0	0.0488315
56.8247	0	0.0477463
57.0283	729.5	0.0517252
57.2319	0	0.0546189
57.4355	0	0.0459378
57.6391	0	0.0553424
57.8427	0	0.0614915
58.0463	0	0.0546189
58.2499	0	0.0444909
58.4535	0	0.0441292
58.6571	0	0.0549806
58.8607	0	0.0546189
59.0643	722.5	0.0524486
59.2679	0	0.0528104
59.4715	0	0.0510018
59.6751	0	0.0549806
59.8787	0	0.0513635
60.0823	0	0.0470229
60.2859	0	0.0528104
60.4895	0	0.0542572
60.6931	0	0.0596829
60.8967	0	0.0549806
61.1003	731	0.0499166
61.3039	0	0.0607681
61.5075	0	0.0538955
61.7111	0	0.0517252
61.9147	0	0.0495549
62.1183	0	0.0585978
62.3219	0	0.0622149
62.5255	0	0.0466612
62.7291	0	0.0571509
62.9327	0	0.0484698
63.1363	751.5	0.0546189
63.3399	0	0.0542572
63.5435	0	0.0625767
63.7471	0	0.0520869
63.9507	0	0.0557041
64.1543	0	0.0488315
64.3579	0	0.0434058
64.5615	0	0.0419589
64.7651	0	0.0332778
64.9687	0	0.0282138
65.1723	605	0.0173623
65.3759	0	0.0133834
65.5795	0	0.00831944
65.7831	0	0.00578744
65.9867	0	0.00361715
66.1903	0	0.00180857
66.3939	0	0.000361715

## Sheet: Figure 3a
Figure 3a
Simulation system: Al(111)
T = 942 K
Total number of atoms: 46080
z (Å)	S		-60	0
-56.1945	-2.745		60	0
-56.2772	-2.98395
-56.4061	-3.07885
-56.9362	-3.04096
-55.8048	-2.86354
-56.3001	-2.91113
-56.4278	-2.6817
-56.2576	-2.95651
-56.1	-2.8014
-55.8767	-2.86259
-56.4318	-2.78815
-56.3094	-2.81794
-56.1875	-2.83071
-56.1902	-2.78877
-56.4095	-2.96261
-56.0979	-2.82453
-56.0977	-2.93736
-56.7913	-2.97812
-56.8462	-2.96373
-57.0812	-2.97479
-56.4199	-3.03991
-56.4106	-2.96554
-56.673	-2.90198
-56.7025	-3.08661
-56.8908	-3.28124
-56.8074	-3.12067
-56.7985	-3.06005
-56.0532	-2.95533
-56.0083	-2.94806
-56.5435	-2.96746
-56.0302	-3.1284
-56.3138	-2.96559
-56.5764	-3.01157
-56.3259	-3.01819
-56.1294	-2.98956
-56.2647	-3.11902
-56.2294	-3.01029
-56.6535	-2.72012
-56.4404	-3.13181
-56.2182	-3.12969
-56.7096	-3.0148
-53.8445	-0.920608
-56.9393	-3.19638
-56.137	-2.97705
-56.1395	-3.0467
-56.2327	-3.04064
-56.7001	-2.80982
-56.4291	-2.80499
-56.5011	-2.94381
-57.1486	-2.90353
-56.6007	-2.7675
-56.4091	-3.04102
-56.5711	-2.81846
-56.5193	-2.84046
-56.1405	-2.76384
-56.6561	-3.19102
-56.0686	-2.69581
-56.6513	-3.19169
-56.1374	-2.86702
-56.3231	-2.80036
-57.142	-2.97695
-56.3275	-2.87903
-56.738	-2.83133
-57.0215	-3.08244
-56.556	-2.79585
-56.313	-2.77264
-56.6428	-2.88377
-56.4079	-2.91597
-56.2606	-2.80397
-56.4041	-2.93284
-56.3082	-3.09963
-54.1138	-1.01306
-56.3618	-2.75124
-55.9168	-3.01538
-56.3887	-2.83477
-56.6262	-2.94786
-56.9215	-2.88361
-56.1733	-2.82343
-56.8078	-3.03505
-56.9553	-3.15537
-56.8916	-3.13275
-56.245	-3.1973
-56.5166	-3.03962
-56.1673	-3.06913
-56.5619	-2.88824
-56.2287	-3.20594
-55.985	-2.83481
-56.7594	-3.2137
-55.9974	-3.25689
-56.5035	-2.84566
-56.3988	-2.87325
-56.4416	-2.92143
-56.6487	-2.88235
-56.6041	-2.74836
-56.6478	-2.72421
-56.7005	-2.97941
-56.2136	-3.021
-56.477	-2.87865
-56.6156	-2.98986
-56.2201	-2.71909
-56.4668	-2.94781
-56.3816	-3.17259
-56.4309	-3.06318
-56.3949	-2.8158
-57.0756	-2.87761
-56.3911	-2.74145
-56.3747	-2.81057
-56.3178	-2.97874
-56.4363	-2.83774
-56.7203	-3.07638
-56.392	-3.08345
-56.7923	-3.45774
-56.6721	-2.70793
-57.2276	-2.79482
-56.3328	-3.06964
-56.1366	-2.9069
-56.3118	-3.02469
-56.226	-3.11647
-56.0355	-3.02816
-55.686	-2.76531
-56.152	-2.95519
-56.2009	-2.74343
-56.5837	-3.01434
-55.9876	-2.75783
-56.4285	-2.96197
-56.3699	-3.00376
-56.3678	-2.83164
-56.6895	-2.95638
-55.9388	-2.71773
-56.1262	-2.8765
-56.4991	-2.87962
-56.0567	-2.79609
-56.4777	-2.75206
-56.7004	-3.08868
-56.6194	-2.89049
-56.5691	-2.91499
-56.2571	-3.04215
-56.0499	-2.84181
-56.2264	-2.92673
-56.6221	-3.19024
-56.3014	-2.89644
-56.1273	-2.82065
-56.5844	-3.17743
-56.8164	-3.04003
-56.4402	-2.72698
-56.2746	-2.96709
-56.4957	-2.84577
-56.4953	-2.70551
-56.2378	-2.99386
-56.3196	-2.76287
-55.9422	-3.09572
-56.388	-2.68974
-56.0662	-2.97406
-56.316	-3.1393
-56.3535	-2.81094
-56.6024	-2.95392
-56.3668	-2.84142
-56.0669	-2.76579
-56.5021	-2.90662
-56.2228	-2.94868
-56.6898	-2.87934
-56.5198	-3.14787
-56.7321	-2.85788
-56.7986	-3.22833
-56.9999	-3.35635
-56.846	-3.37951
-56.1934	-3.08745
-56.6929	-3.08235
-55.9714	-2.97913
-56.2163	-3.07843
-56.4626	-2.88504
-56.5957	-2.84256
-56.5471	-2.95713
-56.4172	-3.04376
-56.2425	-2.93241
-56.2391	-2.90744
-56.6942	-2.50673
-56.239	-2.86095
-56.8971	-3.39859
-56.3048	-2.80449
-56.1958	-2.82144
-56.0322	-3.12527
-56.2108	-2.92605
-55.7311	-2.9039
-56.4877	-2.82939
-57.1647	-2.93123
-56.2888	-3.02325
-56.2405	-2.94534
-56.333	-2.74236
-56.209	-2.99247
-56.7804	-2.8318
-56.31	-2.95801
-56.7737	-3.10464
-56.8123	-2.94058
-56.4692	-3.03446
-56.9332	-3.03649
-55.8386	-2.77391
-56.6273	-2.83979
-56.1795	-3.02836
-55.8502	-2.80615
-56.2944	-3.04676
-56.5513	-2.8667
-56.5282	-3.02884
-56.197	-2.79523
-56.2831	-3.00114
-56.1923	-3.19626
-56.2189	-2.91051
-56.469	-3.07487
-56.2971	-3.06171
-56.3824	-2.60878
-56.3258	-3.11587
-56.1118	-2.77846
-56.4427	-2.88249
-56.6676	-3.03555
-56.2847	-2.88652
-56.6649	-2.90073
-56.3976	-2.75399
-56.1592	-2.69694
-55.9248	-2.70474
-55.9153	-3.05824
-55.6858	-2.80563
-57.0258	-3.06298
-57.0182	-3.17418
-56.4044	-2.80693
-54.8303	-1.24678
-56.1708	-2.9105
-56.3363	-3.14697
-56.16	-2.87621
-56.2448	-3.07495
-56.2259	-3.15738
-56.2016	-3.17108
-56.8012	-3.09532
-56.0883	-2.8844
-56.4176	-3.01007
-55.9538	-2.9525
-56.3171	-2.84717
-56.4685	-2.91977
-56.3458	-2.88337
-56.4798	-2.88431
-56.7163	-2.98991
-56.1815	-2.94452
-56.2531	-2.90389
-56.4174	-2.75835
-56.8823	-3.02309
-56.1189	-2.77966
-56.2303	-3.11367
-56.4462	-3.01988
-56.2928	-3.04989
-56.4306	-2.96939
-55.8057	-3.03554
-55.8312	-2.63083
-56.0747	-2.96675
-56.2484	-3.03184
-56.1606	-2.73376
-57.2791	-3.18771
-56.4707	-3.27259
-56.5844	-2.95039
-56.3574	-3.06358
-56.2423	-2.87399
-56.2085	-3.07861
-56.789	-3.14763
-56.6852	-2.95537
-56.5222	-2.72703
-56.5942	-2.937
-57.0695	-3.17029
-56.7589	-3.06895
-56.528	-3.07059
-56.1866	-2.81576
-55.8586	-2.76605
-56.2061	-2.88342
-56.3666	-3.00438
-56.516	-2.76766
-56.3307	-3.11164
-56.5731	-3.25379
-56.3109	-3.01844
-56.4029	-2.93669
-56.6465	-2.97594
-55.8734	-3.01267
-55.9401	-2.77966
-56.2439	-2.75146
-56.3636	-2.88165
-56.1068	-2.82867
-56.0087	-2.78963
-56.3392	-2.92184
-56.2747	-2.86536
-54.034	-1.16364
-56.5396	-3.09993
-56.4519	-2.95438
-56.2902	-2.76725
-56.6604	-2.88697
-56.6305	-2.69018
-56.4712	-2.95375
-56.5116	-2.79422
-56.4077	-2.90559
-56.5096	-3.01843
-56.2642	-2.99858
-56.4581	-2.92113
-56.5637	-2.81446
-56.7943	-3.27251
-56.2982	-2.95518
-56.7207	-2.85343
-56.7457	-2.96997
-56.3053	-2.83511
-56.3212	-2.99992
-56.4125	-2.96362
-56.6361	-2.86288
-56.2506	-2.96117
-56.1469	-2.8133
-55.9074	-2.73198
-56.1041	-2.6862
-56.1214	-3.15439
-56.3918	-3.08673
-55.9268	-2.83257
-56.1226	-2.94137
-56.0047	-2.81513
-53.9652	-0.895617
-56.4276	-3.07191
-56.7684	-3.08014
-55.9887	-2.91283
-55.7999	-2.79252
-56.9252	-2.86373
-56.5165	-3.04073
-56.2888	-2.8599
-55.9081	-2.86039
-56.4014	-3.00389
-56.4802	-2.77427
-56.2268	-2.94881
-56.4961	-3.137
-56.8679	-3.04833
-56.2987	-3.08548
-56.2647	-2.91263
-56.0974	-2.69526
-56.4361	-3.10522
-56.1316	-2.85907
-56.1201	-2.62716
-56.5898	-3.02384
-56.4211	-2.76498
-56.2182	-2.72962
-56.161	-2.70458
-56.6261	-2.91612
-56.4193	-3.3597
-56.348	-2.86769
-56.7002	-3.18474
-56.6911	-3.17502
-56.1357	-2.9519
-56.517	-2.9819
-56.2092	-3.17454
-56.4479	-3.01533
-55.7252	-2.85357
-55.6506	-2.88723
-56.4841	-2.99773
-56.5318	-3.02607
-56.3577	-2.793
-56.7207	-3.18756
-56.7766	-3.01706
-56.5698	-3.14515
-56.789	-2.95442
-56.4832	-2.98355
-56.1344	-3.0666
-56.1086	-2.99599
-56.4367	-3.13521
-56.2803	-2.85338
-56.4391	-2.90027
-56.0906	-2.74286
-56.3649	-2.91081
-56.5706	-2.83822
-56.1581	-2.97436
-56.2654	-2.73738
-56.0625	-3.12113
-56.4718	-2.93272
-56.0139	-2.94855
-56.1328	-2.79537
-55.9245	-2.81804
-56.4855	-3.13489
-56.4307	-2.81415
-56.6608	-2.87523
-56.3265	-2.64402
-55.882	-2.8136
-56.0918	-2.8895
-56.8068	-2.93739
-56.498	-2.90967
-56.0389	-2.80627
-56.1747	-2.83725
-56.8707	-3.09645
-56.6603	-3.20241
-56.1012	-2.87996
-56.2418	-2.74793
-56.4533	-3.18257
-56.581	-3.53554
-56.3521	-2.92479
-56.1198	-3.08397
-56.3894	-2.87162
-56.2713	-2.87135
-56.2013	-2.92651
-56.138	-2.88014
-56.6176	-2.94374
-56.6878	-2.99133
-56.0687	-2.99461
-56.4271	-3.21087
-56.323	-2.71024
-55.8767	-2.90771
-56.1071	-2.8299
-55.9613	-2.81226
-56.392	-3.05311
-56.2866	-2.75631
-53.7547	-0.948443
-56.9524	-2.95991
-56.4731	-3.07567
-56.0881	-3.04874
-56.9104	-2.99699
-56.9094	-3.19853
-56.2951	-3.10658
-56.6501	-2.94667
-56.1878	-2.79152
-56.1825	-2.92246
-56.5901	-2.86864
-56.6352	-2.95491
-56.1238	-2.77479
-56.4576	-2.93198
-56.1584	-3.03849
-56.1978	-3.04951
-56.4568	-3.13323
-56.4423	-3.21427
-56.3845	-2.99209
-56.0432	-2.84891
-56.0829	-2.80705
-56.1539	-2.74709
-56.2581	-2.79498
-56.1978	-3.11392
-56.364	-3.36762
-56.1562	-2.88836
-56.3575	-2.74862
-56.2265	-2.92192
-56.2851	-2.90155
-56.2197	-3.03541
-56.3981	-2.90141
-56.1411	-2.85263
-56.257	-2.69861
-56.1912	-3.12088
-56.2115	-2.94546
-56.5307	-2.99033
-56.6968	-2.91049
-56.7275	-2.85437
-56.4104	-2.83536
-56.0703	-2.88136
-56.6685	-3.07179
-56.3843	-2.99015
-57.219	-3.2028
-56.4659	-3.04486
-56.2306	-3.17244
-56.0954	-3.06292
-56.4546	-3.19864
-56.2112	-3.19845
-56.3012	-2.92926
-55.96	-3.00998
-55.9277	-2.77936
-56.3011	-2.7422
-56.3233	-3.11659
-55.9544	-3.06042
-56.1941	-2.97145
-56.2263	-2.97108
-56.5934	-2.87232
-56.5733	-3.07877
-56.17	-2.75515
-55.8796	-2.85665
-56.0931	-3.11781
-56.5183	-2.82008
-56.3659	-2.91142
-56.0623	-2.85009
-56.6836	-3.1281
-56.5706	-2.96272
-56.5461	-2.921
-56.5191	-2.81539
-56.41	-2.9506
-56.565	-3.18439
-55.9228	-2.8021
-56.231	-2.91844
-56.1384	-2.80159
-56.4634	-2.88375
-56.1438	-2.97142
-55.9493	-2.74161
-56.1005	-3.02941
-55.9327	-2.87506
-56.1508	-2.80034
-56.3092	-2.63087
-56.3768	-2.80025
-56.3464	-2.87955
-55.9891	-2.78209
-55.6358	-2.8411
-56.3108	-2.93233
-56.0464	-2.82724
-56.117	-2.90883
-56.8092	-3.18771
-56.7328	-3.17441
-55.9307	-3.01105
-56.3467	-2.77497
-56.3541	-2.90963
-56.4378	-2.90366
-56.009	-2.82189
-56.2461	-2.87523
-56.3451	-2.74066
-56.6309	-2.81164
-56.5214	-2.82001
-56.604	-2.75034
-56.275	-3.0898
-56.4661	-3.02064
-56.379	-3.10353
-55.9143	-2.74062
-56.5959	-2.90832
-56.4635	-2.80898
-56.1769	-2.97354
-55.6469	-2.76801
-56.2684	-2.81761
-56.3356	-3.10684
-56.253	-2.97083
-56.474	-3.29516
-56.4063	-2.877
-56.1343	-2.95648
-55.8573	-2.96981
-55.7177	-2.97443
-56.4291	-3.09686
-56.5254	-2.94517
-56.3256	-3.02993
-55.8666	-2.8433
-56.019	-2.89665
-56.3589	-2.91129
-56.6884	-3.10175
-56.6963	-3.12546
-56.1065	-2.72082
-56.4055	-2.97578
-56.3209	-2.84121
-56.603	-3.12026
-56.0806	-2.78822
-56.1531	-2.83503
-56.425	-2.77883
-56.4356	-2.91891
-56.113	-2.86816
-56.1987	-2.83035
-56.1674	-3.03915
-56.1968	-3.05087
-56.1382	-3.05164
-56.2567	-3.03667
-56.1522	-2.8954
-55.8115	-3.2416
-56.6558	-3.20266
-56.3528	-2.96642
-56.1203	-2.74908
-56.1317	-2.96791
-56.5145	-2.75272
-56.6189	-2.88049
-56.1134	-2.79863
-56.1665	-2.86593
-56.1725	-2.88189
-56.3065	-3.22513
-55.9578	-2.65828
-55.8494	-2.78415
-56.3098	-3.12512
-56.0343	-3.09928
-55.6189	-2.80962
-56.2618	-2.81622
-56.0674	-2.83017
-56.7789	-3.2575
-55.9776	-2.82099
-56.319	-3.24605
-56.0533	-2.64868
-56.7346	-3.03038
-56.3644	-3.14806
-56.0169	-2.84894
-56.4614	-3.04013
-56.5019	-3.04004
-55.831	-2.92388
-56.5539	-3.10209
-56.2042	-2.83701
-56.5664	-3.25643
-56.7899	-2.9822
-56.3061	-2.84606
-56.1979	-2.79978
-56.4579	-2.80195
-57.1056	-3.0336
-56.7727	-2.89049
-56.3543	-3.09256
-56.1992	-2.85037
-56.1124	-2.98416
-56.769	-3.14671
-56.3046	-2.98004
-55.9716	-2.69698
-55.9642	-2.8096
-56.6484	-2.9411
-56.6472	-3.08139
-56.664	-2.97708
-56.44	-3.04071
-56.412	-3.09106
-56.8369	-3.1986
-56.6074	-2.95218
-56.3767	-2.86371
-56.2507	-2.97796
-56.598	-3.00722
-56.2565	-3.02003
-56.2566	-2.80467
-56.0566	-2.82161
-56.53	-3.13065
-56.203	-2.90674
-55.8163	-2.65961
-55.8619	-2.66292
-56.551	-2.8056
-56.1077	-2.76593
-56.5754	-2.78533
-56.5573	-2.88356
-56.2156	-2.93819
-56.7395	-3.21945
-56.348	-2.79323
-56.159	-2.95393
-55.8939	-2.99148
-55.9619	-3.09038
-55.9215	-3.00943
-56.3091	-3.07617
-56.8317	-3.22494
-56.219	-2.75562
-56.66	-3.00651
-56.9136	-2.90107
-57.0609	-2.8596
-57.0459	-3.00221
-56.5315	-2.93256
-56.2946	-3.15651
-55.7621	-2.81934
-56.1525	-2.74535
-56.3815	-2.99599
-56.4805	-2.83967
-56.2431	-2.86916
-56.2884	-2.8464
-56.1675	-2.98738
-56.2196	-2.8104
-56.1466	-2.78857
-56.121	-2.84671
-56.1915	-3.03369
-55.928	-2.986
-56.1593	-2.75939
-56.3974	-2.85719
-56.2098	-2.76366
-56.4394	-2.85335
-56.1986	-2.71836
-56.5667	-3.08577
-55.9628	-2.85
-56.0988	-2.78737
-55.7317	-2.87516
-56.2449	-2.90164
-56.6104	-3.15419
-56.2021	-2.919
-56.5855	-2.77849
-56.7058	-2.76264
-56.469	-2.72962
-56.5246	-2.85203
-55.8331	-2.78941
-56.0893	-2.73345
-56.2405	-3.02143
-55.8622	-3.00198
-56.1408	-3.13018
-56.2534	-2.82532
-56.2785	-2.77974
-56.2258	-3.15584
-56.1718	-3.05799
-56.2793	-3.02396
-56.1711	-2.96246
-56.0709	-3.04819
-56.3164	-2.90281
-56.46	-2.96792
-55.8196	-2.68552
-55.8479	-2.97633
-56.1827	-2.77444
-56.4376	-2.88194
-56.0109	-3.14179
-56.0502	-2.83797
-55.7983	-2.97429
-56.2429	-2.90394
-56.0483	-2.82161
-55.6295	-2.76759
-56.0199	-2.93544
-56.3619	-2.95274
-56.2266	-2.89391
-56.3082	-2.86387
-56.6582	-3.01451
-56.6315	-2.81462
-55.7155	-2.70154
-56.0293	-2.81252
-55.6567	-2.7621
-56.0163	-2.89664
-56.4684	-2.70772
-56.4874	-2.8721
-56.1189	-2.83639
-56.1146	-3.0107
-55.9275	-3.04721
-55.7801	-2.81368
-56.2429	-2.96671
-56.3842	-2.92167
-56.4027	-2.84153
-56.2095	-2.87868
-56.1011	-2.94505
-56.0991	-2.71459
-56.6633	-3.00718
-56.432	-2.89414
-56.4086	-3.09798
-55.896	-3.08785
-56.3855	-3.20612
-56.514	-3.04623
-56.2209	-2.98863
-56.6922	-3.184
-57.0859	-3.203
-56.3581	-2.83837
-56.4505	-3.10772
-56.5671	-3.06265
-56.6451	-2.81712
-56.5154	-3.05127
-56.4413	-2.99653
-56.0214	-2.88993
-56.1959	-2.74238
-56.3255	-2.85753
-56.7774	-2.70485
-56.2283	-3.05026
-56.177	-3.0952
-55.805	-2.7503
-56.492	-2.81393
-56.2538	-2.87985
-56.4284	-2.86236
-56.26	-2.7783
-55.9039	-3.01564
-56.3103	-2.86231
-56.359	-2.8318
-56.3389	-3.24317
-56.4713	-2.99041
-56.8807	-3.07972
-57.049	-3.10499
-56.6856	-3.06523
-56.7783	-3.25991
-56.4444	-2.7508
-56.1912	-2.89987
-56.326	-2.93679
-56.689	-2.89514
-56.342	-2.94627
-55.9333	-2.79073
-56.5167	-2.93617
-56.2863	-2.86802
-56.6235	-2.90292
-56.2736	-2.84685
-56.4258	-2.86342
-56.2686	-2.94624
-56.6007	-2.90763
-56.392	-3.08676
-56.7787	-2.82776
-56.2679	-3.07694
-56.638	-3.30373
-56.5059	-2.95859
-56.1827	-2.84616
-56.5821	-3.02667
-55.876	-2.86084
-56.1535	-2.9243
-55.9232	-2.76033
-56.3363	-2.96046
-56.1895	-2.87325
-56.4235	-3.14801
-56.6654	-3.00188
-56.4767	-3.07917
-57.2073	-3.30529
-56.015	-2.69436
-56.029	-2.8716
-56.7082	-3.03733
-56.7573	-3.13235
-56.5731	-3.07132
-56.2569	-2.63533
-56.3933	-3.12309
-56.3642	-3.30254
-56.7373	-3.11939
-56.0571	-2.90369
-56.2788	-2.93437
-56.3893	-2.95529
-56.8303	-3.00727
-56.7445	-2.91356
-56.5491	-2.87009
-55.8811	-2.68694
-56.213	-3.17
-56.811	-3.02855
-56.6297	-2.9287
-56.3773	-2.79307
-56.3626	-3.00229
-56.0719	-3.3868
-56.483	-2.93675
-56.0755	-2.75857
-56.2348	-2.90127
-56.3058	-2.80713
-56.0234	-2.98148
-56.1533	-2.96429
-56.147	-3.12768
-56.4448	-2.96178
-56.1752	-2.97554
-56.4373	-3.13001
-56.7009	-2.88356
-57.039	-3.03777
-57.3437	-3.14845
-56.3848	-2.87323
-56.044	-2.86364
-56.3116	-3.05889
-56.3333	-2.97557
-56.4781	-3.23543
-56.3296	-2.72151
-56.2669	-2.865
-56.218	-2.87563
-56.7979	-3.02744
-56.7039	-2.87804
-56.2629	-2.97796
-55.9339	-2.80537
-55.9327	-2.98249
-56.2194	-3.06094
-56.2044	-2.85416
-56.6755	-2.90093
-55.9503	-2.94557
-56.181	-2.81103
-56.0955	-2.81742
-56.339	-2.9432
-56.3929	-2.86833
-56.1982	-2.79176
-55.9755	-2.72084
-56.6681	-2.90358
-56.9056	-2.98407
-56.2984	-3.23123
-56.7216	-3.11806
-56.6271	-3.03927
-56.9894	-2.9295
-56.7598	-2.77589
-56.6006	-3.18601
-56.4952	-2.95669
-56.3878	-3.01807
-56.2609	-2.90268
-56.5588	-2.74396
-56.8711	-2.91286
-56.424	-2.95309
-56.1399	-2.94197
-56.3701	-2.85859
-53.8399	-0.628197
-55.9234	-2.83706
-56.4002	-2.7002
-56.5517	-2.77549
-56.2112	-3.13848
-56.8459	-3.21374
-55.8703	-2.86938
-56.3893	-2.96702
-56.4303	-3.16175
-56.1606	-2.78333
-56.1699	-3.01152
-56.4556	-3.0446
-56.0963	-2.8408
-56.145	-2.95313
-56.4875	-3.18723
-56.3806	-2.74962
-56.4219	-2.9021
-56.1868	-2.97271
-56.5413	-2.82887
-56.4325	-2.88545
-56.3612	-2.84233
-56.7959	-2.87962
-56.0653	-2.81837
-56.7539	-2.89549
-56.6557	-3.24898
-56.2745	-2.89
-56.5455	-2.82831
-56.4367	-2.91657
-56.1943	-2.72205
-56.2003	-2.81728
-56.3198	-2.77672
-56.1945	-2.59639
-56.1031	-2.74192
-56.3408	-3.13873
-56.2338	-3.07436
-56.3907	-2.88727
-56.3334	-2.8882
-56.2605	-3.02596
-55.6932	-3.10362
-56.381	-3.05289
-56.1643	-3.15697
-56.6462	-3.22306
-56.1157	-3.02999
-56.2968	-2.87153
-56.3956	-2.81822
-56.6629	-2.9038
-56.256	-3.05978
-57.0219	-2.89299
-56.041	-2.76957
-56.2652	-2.86683
-56.1064	-2.94473
-55.8562	-2.74773
-56.5221	-2.83724
-56.7518	-3.00302
-56.8972	-2.97773
-56.3468	-2.84813
-56.5457	-3.09948
-56.4139	-2.87459
-56.73	-3.05309
-56.742	-3.09767
-56.4761	-3.19516
-56.1741	-2.79042
-56.2262	-2.99722
-56.5745	-2.99994
-56.6195	-3.00795
-56.4586	-2.86153
-56.2499	-2.72687
-56.6905	-3.0544
-56.5101	-3.18923
-56.0004	-2.87932
-56.2478	-3.17655
-55.9514	-2.85294
-56.2954	-3.03053
-55.943	-2.71941
-56.3772	-2.68028
-56.2493	-2.94368
-56.1534	-2.84155
-56.7748	-2.865
-56.2948	-2.7662
-56.2766	-2.83164
-56.4937	-2.93656
-55.9273	-2.759
-56.616	-3.01097
-56.3735	-2.92805
-56.8108	-3.37818
-56.2308	-3.00993
-56.5438	-2.94595
-56.6007	-2.8292
-56.8107	-3.02446
-56.6251	-2.71665
-56.3351	-2.82792
-56.3899	-2.92489
-56.1796	-2.87446
-56.5812	-3.30621
-56.1798	-2.87621
-56.2493	-2.90775
-56.378	-3.0201
-56.3038	-2.82229
-56.6241	-3.14329
-56.2796	-3.00554
-56.0678	-2.79838
-55.8174	-2.87043
-55.5947	-2.86351
-55.9486	-2.67523
-56.2021	-2.93529
-56.3503	-2.71538
-56.8629	-3.16989
-56.3589	-2.77369
-56.287	-2.8691
-56.2173	-2.83744
-56.2413	-3.16656
-56.1942	-3.04399
-56.4248	-2.83008
-56.2593	-2.93041
-56.4591	-3.03627
-56.0635	-2.92946
-56.0415	-2.94216
-56.4659	-3.24495
-56.5366	-2.73664
-56.5878	-2.85849
-56.0745	-2.64976
-56.3173	-3.06935
-56.4822	-3.2655
-56.2359	-2.79402
-53.8595	-0.854031
-54.1635	-1.1661
-54.1933	-0.599121
-53.9731	-0.880051
-53.8689	-0.778241
-54.0903	-0.895524
-53.9349	-0.805202
-53.93	-1.02548
-53.7212	-0.845939
-53.7168	-0.68961
-54.1182	-0.89658
-53.9958	-0.909622
-54.0609	-0.83235
-53.8635	-0.787939
-53.9082	-0.775304
-53.8205	-0.920698
-54.2613	-0.935731
-54.0549	-0.823437
-54.5145	-0.881696
-54.182	-0.798763
-53.8144	-0.791514
-54.0552	-0.869789
-54.1026	-1.01369
-54.134	-0.839049
-54.0102	-0.930844
-54.5738	-1.02694
-54.1228	-0.913764
-54.0208	-1.04726
-53.7713	-1.23988
-53.8713	-1.00695
-54.1301	-0.991811
-53.691	-1.0057
-54.1517	-0.820345
-53.9935	-0.802651
-54.1244	-0.985635
-53.7915	-0.746742
-54.0162	-0.798344
-53.8571	-0.743222
-53.8668	-0.854989
-53.7204	-0.910586
-53.8976	-0.730333
-53.9318	-0.94546
-56.1327	-2.84803
-53.9204	-0.604266
-54.0627	-0.889628
-53.8108	-0.666625
-54.1814	-0.882296
-54.0211	-0.989688
-54.2889	-0.738007
-54.5041	-0.873239
-54.1488	-0.866443
-54.119	-0.845443
-54.0644	-0.969791
-54.2313	-0.911796
-54.0475	-0.833839
-54.2558	-0.935844
-53.9724	-0.870103
-54.1076	-0.90208
-53.9331	-1.11315
-53.9896	-1.11946
-54.3125	-0.932157
-54.1182	-0.779743
-54.4427	-0.852427
-54.0898	-0.896984
-53.902	-0.851595
-53.745	-0.658417
-54.0473	-0.741623
-53.8971	-0.701438
-53.8205	-0.698579
-55.8697	-3.12911
-53.878	-0.847576
-53.849	-0.795833
-53.9964	-0.803545
-53.843	-0.803321
-54.1847	-0.712646
-54.5169	-0.808403
-53.9421	-1.05301
-53.8666	-1.02547
-54.2963	-0.801022
-54.3185	-1.10055
-54.2967	-1.05515
-54.1467	-1.06569
-54.1374	-0.952731
-54.0635	-0.943398
-53.9195	-0.915986
-53.915	-0.745426
-53.7699	-1.00962
-54.088	-0.84985
-54.0232	-0.72315
-53.6342	-0.825703
-53.6211	-0.803771
-54.1312	-1.00869
-54.2268	-1.01072
-54.1311	-0.711706
-54.3324	-0.994034
-54.1361	-0.853317
-54.1027	-0.906032
-53.7514	-0.788909
-53.753	-0.721443
-53.7682	-0.947306
-54.1586	-0.838217
-53.9681	-0.955554
-54.0843	-0.918164
-54.3087	-0.904833
-54.1233	-0.798951
-54.5182	-0.956876
-54.1721	-0.978859
-53.9187	-0.944557
-54.1336	-0.793338
-54.301	-1.03494
-54.2464	-0.781515
-54.1144	-1.04917
-54.3464	-0.950885
-54.2591	-0.708703
-54.1699	-0.830584
-53.8544	-0.940845
-54.0534	-0.992968
-54.1627	-0.991648
-53.8855	-0.808145
-53.6575	-0.802315
-54.0186	-0.935732
-54.0349	-0.865478
-53.9806	-0.891567
-53.9111	-0.852104
-53.9378	-0.81903
-53.9809	-0.892525
-53.8373	-0.756072
-53.9883	-0.928048
-53.917	-0.75228
-53.7968	-0.897062
-54.1433	-0.843307
-53.8521	-0.710495
-54.0064	-0.867375
-54.4339	-0.816331
-54.5799	-0.903775
-54.3699	-0.876038
-53.9676	-0.925879
-53.5021	-0.891361
-53.9099	-0.878245
-54.0725	-1.16537
-53.8609	-0.859932
-53.9146	-0.912897
-54.1104	-0.880483
-54.2089	-0.793259
-53.8172	-0.777677
-54.0609	-0.698423
-54.0083	-0.718988
-54.0162	-0.631378
-54.224	-1.13082
-53.5818	-0.916183
-53.9023	-0.800936
-53.7505	-0.640074
-53.6815	-0.69014
-53.8153	-0.826892
-53.9701	-1.03514
-54.1742	-0.699298
-54.3829	-0.983454
-53.9842	-0.893334
-53.7604	-0.749005
-54.035	-0.958688
-54.1445	-0.714765
-54.3203	-0.959657
-54.2069	-1.08291
-54.2103	-1.12152
-54.3071	-0.987495
-54.294	-1.15958
-53.6406	-1.03821
-53.9887	-0.767145
-54.2289	-0.953766
-53.9935	-0.854198
-54.0145	-1.0625
-54.2293	-0.997283
-54.4006	-0.956295
-54.1818	-0.928102
-54.1179	-0.76829
-53.8888	-0.864066
-53.9075	-0.598483
-53.861	-0.735134
-53.7719	-0.698234
-53.8622	-0.916567
-53.9907	-0.846816
-53.7346	-0.907808
-54.0034	-0.738917
-53.5667	-0.79299
-54.2732	-0.86529
-54.264	-0.767899
-54.1648	-0.847835
-54.1776	-0.785998
-53.8785	-0.858748
-53.8067	-0.870312
-53.9618	-0.917886
-54.2541	-0.75117
-53.9602	-0.760739
-53.799	-1.15538
-54.0638	-0.789508
-54.3071	-1.11047
-53.8844	-0.903611
-54.1877	-1.13313
-54.0159	-0.725598
-53.7322	-0.84188
-53.9455	-0.971453
-54.2405	-0.880701
-53.9029	-0.84695
-54.091	-1.13554
-53.9831	-0.936093
-54.0918	-0.788358
-53.9752	-0.978019
-54.3446	-0.721929
-54.0704	-0.703665
-53.7989	-0.960445
-53.9664	-0.99149
-54.0782	-1.13175
-53.9465	-0.667087
-54.2528	-0.841505
-53.8914	-0.793888
-53.8601	-0.950152
-54.127	-0.844772
-53.8988	-0.885446
-53.8558	-0.813904
-53.7352	-1.10045
-53.4748	-0.733042
-53.718	-0.825686
-54.2037	-0.878864
-53.9139	-0.868887
-56.3836	-2.93043
-54.0769	-1.24072
-53.9394	-1.10596
-53.9641	-1.1265
-53.585	-1.00016
-53.9003	-1.10357
-54.1856	-1.05203
-53.9048	-0.744811
-54.0744	-0.980172
-53.7948	-0.860415
-54.0524	-1.03662
-53.8643	-0.837765
-54.2533	-0.839008
-53.8295	-0.762755
-53.8496	-0.695859
-54.0019	-1.03664
-54.1127	-0.89471
-53.8911	-0.639934
-54.1167	-0.883166
-54.2035	-0.904699
-53.8826	-0.952321
-54.1167	-0.977367
-53.9654	-0.961465
-54.118	-0.836707
-53.8416	-0.715919
-53.7003	-0.928137
-53.5444	-0.819938
-53.7159	-0.834013
-54.0428	-0.852669
-54.1892	-1.08896
-53.8839	-0.9153
-56.6743	-3.13171
-54.1978	-0.861887
-53.832	-1.24735
-53.9756	-0.854525
-54.1158	-0.75933
-54.5017	-0.841501
-54.2134	-0.882593
-54.4238	-0.873337
-54.4476	-0.889352
-54.6225	-1.12808
-54.342	-0.825405
-53.8016	-0.850522
-53.8613	-0.923861
-53.7487	-0.88949
-53.691	-0.827425
-54.0996	-1.02127
-53.8678	-0.994537
-53.9293	-0.959459
-53.9718	-0.977979
-53.856	-0.964204
-53.6818	-0.696728
-53.9253	-0.743739
-53.8272	-0.725163
-53.586	-0.671258
-53.8441	-0.904816
-54.0158	-1.02851
-53.6833	-0.919416
-53.82	-1.00327
-53.8733	-0.645559
-53.7287	-0.922514
-56.4579	-3.05998
-54.0933	-0.925197
-54.0584	-0.882425
-53.7971	-0.736438
-53.7228	-0.725557
-54.3204	-0.85427
-53.856	-0.840726
-54.1782	-0.988456
-53.6492	-0.910189
-54.2138	-0.856584
-54.4802	-1.0404
-54.1743	-0.724187
-53.8435	-0.93424
-54.2858	-0.920586
-53.9561	-0.904821
-54.3447	-1.13175
-53.9463	-0.827697
-53.943	-0.8712
-53.9304	-0.815556
-53.7332	-0.669437
-53.9041	-1.01702
-54.0589	-0.91151
-53.8186	-0.918734
-53.7619	-0.825507
-53.8532	-0.653304
-53.7556	-0.81169
-53.9036	-0.898616
-54.0596	-0.711664
-53.878	-0.872748
-53.8333	-0.935286
-51.1516	0.48282
-54.0739	-0.873877
-54.0903	-1.09609
-53.2593	-0.920228
-53.6908	-0.939585
-54.1678	-0.87201
-54.1489	-0.870757
-53.5375	-0.718495
-53.6558	-0.747358
-53.8274	-0.951941
-54.1537	-1.02823
-53.9117	-0.809536
-53.8427	-0.882367
-54.2997	-0.976036
-53.7112	-0.809941
-53.6516	-0.810432
-53.8057	-0.862265
-54.1239	-0.825744
-53.7666	-0.89032
-53.8735	-0.872475
-53.95	-0.89091
-53.9445	-0.702218
-54.1781	-0.839313
-53.7962	-0.90416
-53.9412	-0.736703
-53.5386	-0.768328
-54.1203	-0.796034
-54.2388	-0.981427
-54.1676	-1.02438
-54.1523	-1.00953
-53.8735	-0.923388
-56.0722	-2.7793
-53.6291	-0.844255
-53.7971	-0.901982
-53.4699	-0.779467
-54.0869	-0.925092
-54.2661	-0.883311
-54.2385	-0.795827
-54.3368	-0.824869
-54.274	-0.936067
-53.7943	-0.862974
-54.339	-0.876379
-54.2168	-0.916593
-53.9053	-1.27474
-53.7224	-1.22643
-53.8871	-0.86041
-53.9777	-0.709911
-53.9451	-0.903457
-53.9409	-0.904509
-53.995	-0.91648
-54.2397	-0.804784
-53.9296	-0.856
-53.7292	-0.838685
-53.9568	-0.796514
-53.7529	-0.828079
-53.8309	-0.923639
-53.8113	-0.638633
-53.8142	-0.875412
-54.0963	-0.824692
-53.8701	-0.938112
-54.0318	-0.897696
-53.899	-0.833273
-53.8138	-1.00526
-53.7435	-0.894286
-54.2971	-0.853983
-54.0473	-0.756781
-53.9204	-0.791126
-54.1154	-0.57524
-54.0406	-0.815848
-54.1836	-0.987464
-53.602	-0.999242
-53.8513	-0.811251
-53.9706	-0.826178
-54.0303	-0.968086
-53.9791	-1.22976
-53.7325	-0.908669
-54.086	-0.811729
-54.0872	-0.906163
-53.7746	-0.912167
-53.7927	-0.943136
-53.9285	-0.802968
-54.0924	-0.813508
-53.933	-0.883935
-53.9662	-0.979918
-54.0969	-0.930906
-53.7815	-0.746103
-53.9657	-0.587597
-53.8003	-0.725458
-53.9098	-0.777535
-53.2088	-0.755919
-53.952	-0.745153
-54.3919	-0.99334
-54.1687	-0.818103
-53.9966	-1.04831
-53.8948	-0.895065
-54.3342	-0.888846
-54.1716	-0.972551
-53.9489	-0.807768
-53.8633	-0.666485
-53.9269	-0.995471
-54.2174	-0.841264
-53.9284	-0.797416
-54.5682	-0.755287
-54.037	-0.84274
-53.8411	-1.10097
-53.5522	-0.737124
-54.0904	-0.698776
-53.844	-1.04217
-53.9531	-0.679408
-53.9594	-0.876243
-53.7241	-0.735539
-54.0538	-0.931951
-53.9392	-0.713118
-53.9303	-0.853152
-53.7617	-0.729402
-53.8638	-0.918703
-53.9897	-0.669008
-53.9611	-0.764196
-53.7471	-0.872899
-53.7761	-0.675432
-53.6356	-0.730114
-54.1856	-0.901319
-54.0976	-0.795287
-53.8572	-0.881679
-53.9869	-0.804986
-54.4627	-0.861091
-54.2709	-0.730086
-54.3411	-0.890132
-53.8825	-0.832095
-54.0139	-1.05572
-53.6407	-0.953806
-53.832	-0.823351
-53.6561	-0.899259
-53.8543	-0.877141
-53.8987	-1.1264
-53.7782	-0.735479
-53.5715	-0.823389
-53.5508	-0.977741
-53.8984	-0.846147
-53.7972	-0.957132
-53.5494	-0.786619
-53.8	-0.882127
-53.63	-0.964796
-53.3495	-0.963441
-53.8446	-0.841299
-53.697	-0.761405
-54.0329	-0.850216
-54.4834	-1.04804
-54.0483	-0.995128
-53.5266	-0.815838
-53.6503	-0.570484
-53.8249	-0.947609
-54.0807	-0.919023
-53.8102	-0.900021
-53.7997	-0.645649
-54.3224	-0.777355
-54.4778	-1.17674
-54.1497	-0.856471
-54.1987	-1.11878
-54.1278	-0.961958
-54.0785	-0.889444
-53.8097	-0.861265
-53.5796	-0.673534
-53.7908	-0.690997
-53.8459	-0.710849
-53.9444	-0.858033
-53.5312	-0.589834
-53.7371	-0.718875
-53.8216	-0.765609
-53.7105	-0.69728
-54.1921	-0.844689
-53.8298	-0.730952
-53.8106	-1.01557
-53.598	-0.875987
-53.8945	-0.816533
-53.8165	-0.869467
-54.2366	-0.906475
-54.1504	-1.0027
-53.744	-1.00215
-53.5523	-0.805277
-54.0269	-0.882873
-54.2349	-0.852943
-54.0515	-0.797567
-53.8912	-0.709257
-53.8109	-0.725812
-54.1924	-0.934083
-54.3137	-1.10804
-54.2555	-0.855374
-54.2413	-0.909693
-53.8252	-0.811012
-54.2071	-0.99032
-53.8941	-0.965187
-53.7558	-0.753069
-53.8048	-0.908651
-53.8854	-0.838456
-53.5482	-0.999884
-53.7347	-0.697165
-53.7648	-0.794578
-53.6696	-1.13564
-53.9355	-1.01629
-54.2152	-1.12425
-53.8876	-0.879673
-54.0156	-0.859783
-53.8042	-0.719774
-53.6179	-0.857019
-53.9283	-0.79133
-53.9752	-0.783709
-54.0302	-1.02193
-54.1715	-1.03002
-53.9564	-0.815574
-53.8156	-0.935536
-54.0843	-0.916645
-54.4255	-0.849528
-53.7077	-0.88809
-53.6996	-0.791878
-53.8114	-0.904446
-54.0752	-0.854585
-53.9674	-0.986248
-53.8218	-0.85031
-53.4687	-0.770143
-54.1828	-0.834024
-54.1321	-1.04219
-53.907	-0.833141
-54.0429	-0.949063
-54.056	-0.972074
-53.7289	-0.956798
-53.6244	-0.822057
-53.5536	-0.970153
-54.0067	-0.923147
-54.2362	-1.08118
-53.7903	-0.802613
-54.0978	-0.864567
-54.1044	-0.752267
-54.322	-0.97656
-54.053	-0.917253
-53.802	-0.873452
-53.6265	-0.847113
-53.8832	-0.891113
-53.9035	-0.927672
-53.7015	-0.794985
-53.5763	-0.650138
-53.6015	-0.974639
-53.7204	-0.778746
-53.7803	-0.72169
-54.0757	-0.823318
-54.1885	-0.911821
-54.1345	-0.927219
-53.7012	-0.885432
-53.731	-0.924092
-53.6397	-0.934307
-53.8091	-1.03973
-53.8731	-0.735798
-53.9511	-0.88314
-53.9441	-0.892133
-54.3358	-1.00017
-53.6058	-1.08674
-53.4901	-0.779772
-53.6015	-0.580124
-53.8044	-0.986223
-54.0062	-0.984702
-53.622	-0.723359
-54.2484	-1.04793
-54.016	-0.948837
-54.4697	-1.05066
-54.3125	-1.11453
-53.9382	-0.700672
-54.2711	-1.09516
-53.7451	-0.968549
-53.5869	-1.06366
-54.0739	-1.12648
-53.4985	-0.764192
-53.7733	-0.717148
-53.8029	-0.937454
-54.1177	-1.06983
-54.6968	-1.03612
-54.2855	-1.04976
-54.1228	-1.00847
-54.3184	-0.992237
-53.7867	-0.886109
-53.8142	-0.729579
-54.0072	-0.891411
-54.0124	-0.959983
-54.4321	-1.04015
-53.9495	-0.931765
-53.8993	-0.96062
-53.7395	-0.702547
-53.7459	-0.829239
-54.0013	-0.864116
-54.0663	-0.988223
-53.7324	-0.80347
-53.8327	-0.674065
-53.764	-0.529232
-53.8875	-0.714194
-53.7697	-0.881114
-54.2599	-0.773059
-53.6212	-0.744365
-53.6702	-0.922411
-53.6329	-1.17442
-53.7209	-0.709879
-53.5057	-0.844796
-54.2405	-1.16857
-53.8501	-0.90457
-54.0995	-0.825662
-54.3239	-0.929697
-54.7145	-1.01529
-54.1635	-1.01981
-54.4053	-0.790707
-53.9642	-0.881225
-53.5027	-0.55899
-53.9643	-0.657062
-53.8837	-0.91737
-54.1099	-0.862688
-53.9009	-0.805688
-54.1018	-1.04726
-53.6683	-0.946341
-53.9506	-0.96901
-53.5469	-0.859917
-53.6175	-0.722267
-53.839	-0.867838
-53.716	-0.78302
-53.9736	-0.764475
-53.785	-0.690561
-53.5661	-0.777146
-53.594	-0.653378
-53.9377	-0.902325
-54.1148	-0.742423
-54.0597	-0.989818
-53.9761	-0.855123
-53.6912	-0.774655
-53.6462	-0.785557
-53.6391	-0.760333
-54.0392	-0.843782
-54.1439	-0.908138
-53.9673	-0.803102
-53.924	-0.739577
-54.3911	-0.763332
-54.1255	-0.977458
-53.547	-0.828686
-53.7049	-0.793546
-53.7458	-0.973397
-53.8327	-0.831794
-53.7748	-0.737417
-53.8287	-0.905378
-54.1629	-0.797026
-53.7593	-0.968217
-53.6891	-0.858211
-53.7363	-0.831909
-53.9576	-0.878062
-54.1071	-0.89049
-54.157	-0.96725
-53.7764	-0.760017
-53.7962	-0.802796
-53.62	-0.852191
-53.8364	-0.821949
-53.8929	-0.892474
-53.7146	-0.912684
-53.6047	-0.860758
-54.0598	-0.929844
-53.7409	-0.759613
-53.6479	-0.728335
-53.9543	-1.06783
-53.5755	-0.770826
-53.8906	-0.922689
-54.0987	-0.905865
-54.0104	-0.944457
-53.9649	-0.817436
-54.0633	-0.729918
-53.8086	-0.928756
-53.9805	-0.851523
-53.6893	-0.774332
-54.0885	-0.563184
-53.954	-0.519161
-53.74	-0.915305
-53.8681	-1.06913
-53.609	-0.78368
-53.7613	-0.789971
-53.6529	-0.840751
-53.548	-1.00631
-54.0547	-0.804887
-53.7472	-0.886366
-53.8932	-0.739825
-53.7595	-0.788299
-53.9353	-0.892849
-53.8622	-0.988407
-54.155	-0.869759
-53.9804	-1.04226
-53.9489	-0.841311
-53.8806	-0.959342
-53.7056	-0.835083
-53.8734	-0.833422
-53.7252	-0.840045
-54.2898	-0.939239
-54.2383	-0.96077
-54.1236	-1.0474
-53.862	-1.05817
-54.2696	-0.958605
-54.2175	-0.812076
-54.2939	-0.998244
-53.6134	-0.696291
-53.8876	-0.675378
-54.1579	-0.946988
-53.8693	-0.588281
-54.148	-0.768009
-53.9627	-0.907049
-53.7849	-0.813411
-53.9207	-0.891043
-53.9178	-0.873491
-54.0638	-0.754729
-53.7531	-0.859982
-53.8286	-0.799329
-53.8833	-0.804576
-53.8914	-0.936141
-53.5555	-0.847513
-54.1981	-1.0388
-54.3468	-1.13012
-54.2361	-0.847584
-54.2048	-0.893962
-53.8719	-0.649344
-53.9425	-0.747695
-54.04	-0.832048
-54.2773	-0.995834
-54.0579	-1.02113
-53.9557	-1.06321
-54.0482	-1.09562
-54.2701	-0.881424
-53.9558	-0.99792
-53.7483	-0.950472
-54.0764	-0.797301
-53.6768	-0.733905
-54.2109	-0.908709
-54.1634	-0.86073
-54.3534	-0.870483
-53.7001	-0.781784
-53.7529	-1.14395
-54.3928	-0.974596
-54.4737	-1.06591
-53.9719	-1.04797
-54.0823	-0.851208
-53.9407	-0.878983
-53.7599	-0.830393
-53.9176	-0.92533
-53.7493	-1.0168
-53.8045	-0.932105
-53.904	-0.718142
-54.0101	-1.09502
-54.2782	-0.629484
-54.2178	-0.942265
-53.8089	-0.887329
-53.6613	-0.672458
-53.742	-0.86109
-54.4002	-0.879767
-54.4979	-1.13199
-54.2898	-0.96107
-53.7914	-0.9065
-54.4211	-1.02194
-53.9272	-0.829807
-54.0934	-0.700738
-53.9687	-0.867364
-53.9928	-0.873188
-54.0685	-0.706469
-54.2552	-0.752524
-54.3523	-0.902786
-53.8867	-0.882091
-53.6942	-0.823086
-53.8595	-1.04636
-53.7042	-0.777499
-53.8996	-0.943688
-53.6357	-0.946119
-53.8796	-0.944832
-53.5723	-0.944315
-53.6874	-0.805718
-54.0802	-1.11146
-53.8293	-0.875361
-53.914	-0.637628
-53.8263	-1.05083
-53.8415	-0.91405
-54.0405	-0.783357
-53.9613	-1.00036
-54.3245	-0.879325
-54.1439	-0.853336
-54.6165	-0.957316
-54.2574	-0.980601
-53.8559	-0.90442
-54.1013	-0.911321
-54.0324	-1.0697
-54.1056	-0.843699
-54.0069	-0.805059
-54.1703	-0.730447
-53.9941	-0.788099
-54.0323	-0.772061
-54.2108	-0.924269
-53.9239	-0.830519
-53.6718	-0.980046
-53.9457	-0.945305
-54.1518	-1.00087
-53.8501	-0.827658
-54.2781	-0.757448
-53.9336	-0.979462
-53.5319	-1.04156
-53.879	-0.898374
-53.9512	-0.84306
-53.8105	-0.796343
-53.6639	-0.819388
-53.9497	-0.770154
-53.7146	-0.777617
-53.937	-0.825557
-54.485	-0.855494
-53.8866	-0.829576
-54.2009	-0.896384
-54.2182	-0.927937
-54.3892	-0.700165
-54.0393	-0.729058
-54.2645	-0.909248
-54.1523	-1.07023
-54.3877	-0.993817
-53.7519	-0.717519
-54.0638	-0.882303
-54.5395	-0.867019
-54.3617	-0.81063
-53.7741	-0.843551
-53.8162	-0.704904
-56.182	-2.90724
-53.8395	-0.745192
-53.6884	-0.847102
-54.1531	-0.889628
-54.1975	-1.05643
-53.7766	-1.00013
-53.7188	-0.826668
-54.1609	-0.971969
-53.6981	-0.899568
-53.8302	-0.828995
-53.7186	-1.04898
-53.8192	-0.890688
-53.6361	-0.786608
-54.1518	-0.789149
-54.1557	-0.795598
-54.126	-0.857682
-53.9534	-0.924099
-54.2704	-0.844938
-54.2257	-0.980266
-53.8743	-0.803228
-53.7715	-0.799408
-53.8979	-0.838326
-54.1988	-0.873452
-54.5284	-1.1303
-54.1941	-0.906248
-54.1214	-0.931838
-54.1944	-0.938985
-53.8918	-0.625434
-54.0886	-0.956124
-53.7923	-0.754275
-54.0611	-0.843524
-53.7766	-0.836618
-54.0289	-0.9384
-53.9807	-0.716329
-54.1569	-1.01887
-54.0453	-0.835812
-53.7424	-0.795989
-54.4459	-0.813853
-54.015	-1.01565
-53.6373	-0.993023
-53.9452	-0.867229
-53.9298	-1.05451
-53.8499	-1.04324
-53.7127	-0.739149
-54.2486	-0.730622
-54.0493	-0.779135
-53.8111	-0.870047
-54.1749	-0.660872
-53.9541	-0.787235
-54.0038	-0.690843
-54.2124	-0.788234
-53.8075	-0.868621
-53.8372	-0.867944
-54.1164	-0.807577
-54.2688	-0.913052
-53.8656	-1.26842
-54.276	-0.827395
-54.279	-0.936212
-54.0918	-0.862761
-54.5409	-1.04942
-54.0678	-1.07074
-53.9424	-0.858256
-53.6988	-0.70406
-54.0419	-0.966159
-53.6345	-0.800589
-53.8115	-0.73427
-53.632	-0.861581
-53.9595	-0.943797
-53.8781	-1.07694
-53.7389	-0.896257
-53.6645	-0.795341
-53.8552	-0.91526
-53.806	-0.776914
-53.7065	-0.814805
-54.0505	-0.780053
-53.8416	-0.616714
-53.9303	-0.761029
-54.3783	-0.771082
-53.9623	-0.785956
-53.9734	-0.906117
-53.83	-0.784257
-53.8607	-1.1402
-54.0758	-0.926832
-54.0179	-0.951082
-54.161	-1.01266
-53.9433	-0.805134
-54.2025	-0.604379
-53.9508	-0.554361
-54.3194	-0.928542
-53.9158	-0.831537
-53.5125	-0.860325
-53.7982	-1.0084
-53.7714	-0.944145
-53.9596	-0.888552
-53.9904	-0.749405
-54.1354	-0.956816
-54.3777	-0.899216
-54.0811	-0.7407
-53.8165	-1.00462
-54.1075	-1.14113
-53.7993	-0.819294
-53.6213	-0.712444
-53.5397	-0.957769
-53.7568	-0.864169
-53.5654	-0.767996
-53.8317	-0.799462
-53.9385	-0.76087
-54.2349	-0.678709
-53.8852	-0.729668
-53.996	-0.932343
-53.863	-0.654581
-54.0683	-0.846363
-53.8698	-0.839205
-54.0391	-0.834062
-54.2119	-0.791692
-53.7943	-1.04667
-54.0634	-0.938746
-53.8373	-0.921829
-54.2616	-0.973577
-54.2175	-0.830584
-53.8104	-1.01269
-53.7429	-0.816018
-53.9038	-1.12275
-54.0178	-1.1077
-51.5944	0.307523
-51.6717	0.443478
-51.8423	0.568501
-51.665	0.631966
-51.8582	0.501942
-51.4636	0.360972
-51.4809	0.384732
-51.4723	0.550008
-51.7001	0.153872
-51.2775	0.458652
-51.8177	0.35889
-51.6827	0.42203
-51.4877	0.427265
-51.8848	0.653619
-51.836	0.406605
-51.7933	0.544056
-51.8944	0.355002
-51.8858	0.36993
-51.4216	0.428062
-52.2418	0.611745
-51.7138	0.33548
-51.5321	0.338615
-51.6103	0.506184
-51.8484	0.434376
-51.6841	0.227253
-51.7513	0.389302
-51.479	0.509573
-51.8329	0.194324
-51.3061	0.219235
-51.2738	0.126254
-51.7252	0.641267
-51.5181	0.644227
-51.7438	0.527484
-51.7732	0.484298
-51.4026	0.277891
-51.2224	0.430169
-51.5998	0.514734
-51.7297	0.40453
-51.5759	0.396299
-51.623	0.27727
-51.3974	0.520792
-51.3495	0.426853
-51.7605	0.450196
-51.4838	0.455723
-51.7121	0.484152
-52.1768	0.506267
-51.6496	0.220627
-51.4976	0.246363
-51.8611	0.323306
-51.9819	0.42333
-51.921	0.46869
-51.7685	0.373583
-51.7934	0.525079
-52.0149	0.280593
-51.678	0.502138
-51.7315	0.506635
-51.6359	0.548321
-51.8393	0.318432
-51.6345	0.292393
-51.4586	0.550395
-51.2802	0.393394
-52.013	0.504323
-51.8215	0.520907
-51.6479	0.629762
-51.6748	0.520475
-51.8253	0.486137
-51.4663	0.519031
-51.2381	0.384822
-51.711	0.606925
-51.3568	0.481193
-51.6208	0.452859
-51.6122	0.50032
-51.4336	0.420772
-51.5253	0.423273
-51.9138	0.469232
[truncated: 44,085 more rows]

## Sheet: Figure 3b
Figure 3b
Simulation system: Al(111)
T = 582 K
t = 0.12 ns
z (Å)	S
-54.7417	-2.86479		-60	0
-54.2257	-2.53683		60	0
-54.4799	-2.55654
-54.5566	-2.63412
-54.5805	-2.63386
-54.3645	-2.62366
-54.271	-2.3908
-54.6978	-2.69077
-54.7014	-2.71786
-54.6271	-2.76318
-54.6645	-2.91464
-54.3665	-2.77955
-54.5327	-2.53796
-54.6369	-3.03618
-54.5426	-2.85082
-54.4145	-2.73816
-54.5936	-2.68733
-54.8506	-3.30724
-54.7077	-2.75011
-54.2202	-2.41007
-54.442	-2.49769
-54.3195	-2.62455
-54.4705	-2.74687
-54.555	-2.65844
-54.1151	-2.79081
-54.4326	-2.68562
-54.3257	-2.34282
-54.0942	-2.39868
-54.5542	-2.62566
-54.4814	-2.66206
-54.4833	-2.81642
-54.3303	-2.47981
-54.5595	-2.73156
-54.3737	-2.93856
-54.3227	-2.50796
-54.8892	-3.09386
-54.8383	-3.23609
-54.3726	-2.40766
-54.6782	-2.59531
-54.442	-2.69354
-54.3272	-2.66281
-52.1223	-0.405243
-54.3843	-2.52345
-54.847	-2.7614
-54.7284	-2.8381
-54.6626	-2.94125
-54.7148	-3.09855
-54.356	-2.60447
-54.3471	-2.5137
-54.4185	-2.70127
-54.4907	-2.62708
-54.4574	-2.80113
-54.5106	-2.90052
-54.5724	-3.12522
-54.6943	-2.79314
-54.2159	-2.45323
-54.2894	-2.52154
-54.2718	-2.37246
-54.7195	-2.63826
-54.6915	-2.65864
-54.545	-2.51813
-54.4377	-2.52234
-54.3021	-2.70815
-54.5975	-2.79876
-54.4762	-2.90798
-54.4657	-2.51193
-54.9482	-3.0657
-54.4345	-2.48716
-54.5233	-2.68976
-54.7118	-2.83139
-54.7689	-2.67409
-52.089	-0.437947
-55.0807	-3.71841
-54.8924	-3.34933
-54.6905	-2.5977
-54.503	-2.6227
-54.7577	-2.85493
-54.41	-2.53186
-54.3717	-2.31757
-54.5177	-2.71449
-54.6686	-3.20614
-54.3724	-2.71607
-54.332	-2.49035
-54.2226	-2.39236
-54.3619	-2.67063
-54.6328	-2.81059
-54.2307	-2.67059
-54.3474	-2.48712
-54.437	-2.80934
-54.3968	-2.71195
-54.8588	-3.37227
-54.5196	-2.53181
-54.2851	-2.50124
-54.3198	-2.83318
-54.4138	-2.77089
-54.6112	-2.88351
-54.3856	-2.48908
-54.9601	-3.10114
-54.7351	-2.9419
-54.5873	-2.97415
-54.7173	-3.30437
-54.4029	-2.75928
-54.6649	-2.84079
-54.7162	-2.72659
-54.5264	-2.62904
-54.5713	-2.69082
-54.6299	-2.63709
-54.3721	-2.497
-54.3733	-2.41503
-54.6888	-3.02519
-54.5247	-2.61876
-54.4129	-2.90014
-54.1084	-2.56201
-54.3865	-2.68612
-54.5093	-2.74688
-54.4094	-2.42979
-54.3399	-2.62088
-54.5263	-2.73926
-54.4709	-2.86715
-54.6676	-3.13549
-54.3657	-2.61857
-54.2876	-2.6256
-54.3452	-2.52813
-54.3433	-2.51033
-54.5309	-2.79177
-54.6056	-3.17486
-54.3382	-2.48081
-54.7778	-2.90422
-54.9752	-3.02899
-54.7661	-2.73692
-54.5243	-2.53308
-54.2942	-2.55492
-54.3051	-2.47455
-54.5134	-2.61558
-54.4691	-2.53724
-54.5291	-2.76062
-54.3676	-2.68575
-54.5611	-2.79079
-54.4429	-2.57241
-54.5601	-2.56885
-54.6291	-2.75983
-54.4803	-2.79808
-54.7387	-3.0973
-54.4007	-2.90245
-54.6174	-2.90283
-54.537	-2.76285
-54.623	-2.52056
-54.8114	-3.06173
-54.5412	-2.78954
-54.3445	-2.38723
-54.7323	-2.82347
-54.7134	-2.73068
-54.5334	-3.03682
-54.5337	-2.87688
-54.2323	-2.48183
-54.4365	-2.6393
-54.6652	-3.01086
-54.7111	-2.66841
-54.6843	-2.66922
-54.6755	-2.71266
-54.5313	-2.7036
-54.5573	-2.72531
-54.5616	-2.67371
-54.5611	-2.68192
-54.2859	-2.50831
-54.5037	-2.49493
-54.4684	-2.67811
-54.5555	-2.54426
-54.4983	-2.53569
-54.5269	-2.67891
-54.5718	-2.48199
-54.637	-2.60287
-54.7455	-2.74844
-54.4006	-2.57443
-54.8871	-2.90505
-54.6671	-2.47361
-54.8833	-2.84129
-54.6132	-2.62563
-54.1496	-2.29839
-54.6121	-3.12716
-54.6635	-2.57439
-54.942	-3.00868
-54.3728	-2.69776
-54.2951	-2.6781
-54.6416	-3.05834
-54.484	-2.58413
-54.693	-3.18904
-54.2295	-2.35993
-54.4087	-2.64107
-54.5151	-2.47513
-54.6145	-2.45172
-54.5253	-2.56649
-54.5069	-2.79902
-54.37	-2.77152
-54.4401	-2.47746
-54.3251	-2.43726
-54.7069	-3.00319
-54.3066	-2.26984
-54.5765	-2.58756
-54.7934	-2.93236
-54.452	-2.89941
-54.6344	-2.455
-54.7192	-2.80592
-54.5202	-2.77814
-54.6678	-3.02734
-54.8633	-2.56847
-54.8277	-3.01829
-54.7879	-2.73841
-54.8162	-2.97137
-54.4838	-2.65108
-54.8133	-2.72197
-54.4466	-2.57413
-54.5908	-2.7811
-54.4484	-2.90154
-54.5611	-2.81047
-54.4347	-2.61341
-54.7417	-3.28023
-54.5177	-3.06528
-54.6062	-2.56698
-54.5796	-2.67609
-54.5833	-2.64764
-54.3146	-2.43731
-54.3476	-2.5469
-54.5919	-2.7986
-52.2673	-0.450204
-54.5389	-2.62607
-54.2018	-2.47834
-54.3467	-2.56784
-54.4346	-2.62102
-54.3845	-2.42267
-54.4114	-2.71829
-55.0501	-3.49253
-54.9287	-2.93487
-54.6538	-2.54658
-54.6328	-2.58721
-54.5914	-2.66405
-54.884	-3.07992
-54.5909	-2.66362
-54.9347	-2.94579
-54.585	-2.65306
-54.615	-2.87027
-54.6533	-2.72217
-54.6266	-2.72951
-54.3817	-2.48322
-54.4295	-2.34919
-54.541	-2.56424
-54.617	-2.86918
-54.7778	-3.07834
-54.4118	-2.57466
-54.4769	-2.7604
-54.6197	-2.93749
-54.5189	-2.52997
-54.476	-2.61262
-54.4718	-2.70559
-54.3978	-2.51319
-54.5561	-2.66226
-54.283	-2.48312
-54.6611	-2.61721
-54.6474	-2.55058
-54.6605	-2.57524
-54.5304	-2.4893
-54.7618	-3.1245
-54.6685	-3.15369
-54.5971	-2.49843
-54.777	-2.68451
-54.862	-2.71013
-54.5581	-2.65178
-54.681	-2.57747
-54.8485	-2.77999
-54.5955	-2.69177
-54.7269	-2.58602
-54.7565	-3.10751
-54.5263	-2.5114
-54.2042	-2.35125
-54.8168	-3.06885
-54.6524	-2.78727
-54.6021	-2.80006
-54.4479	-2.53733
-54.6456	-2.61192
-54.5194	-2.46106
-54.5457	-2.57331
-54.5767	-2.63198
-54.478	-2.60227
-54.1276	-2.38982
-54.4903	-2.47119
-52.2038	-0.357172
-54.5485	-2.545
-54.499	-2.52948
-54.8709	-2.76871
-54.4411	-2.53839
-54.7652	-2.62007
-54.4528	-2.54602
-54.7802	-2.5289
-54.7007	-2.87278
-54.5554	-2.77966
-54.6038	-2.61965
-54.5035	-2.54032
-54.4152	-2.51466
-54.6646	-2.60175
-54.5324	-2.54266
-54.8356	-2.46067
-54.7783	-2.79056
-54.4967	-2.62729
-54.6833	-2.83729
-54.5987	-2.75649
-54.5354	-2.89442
-54.679	-2.8823
-54.3759	-2.36164
-54.3947	-2.4779
-54.9025	-3.28888
-54.9639	-2.92009
-54.4252	-2.52334
-54.905	-3.0004
-54.7262	-2.74011
-54.6016	-2.6597
-52.2938	-0.269054
-54.5957	-2.79342
-54.7158	-2.50191
-54.7792	-2.77199
-54.8061	-3.01073
-54.5565	-2.4716
-54.375	-2.43606
-54.4079	-2.2861
-54.298	-2.55903
-54.3971	-2.49296
-54.5327	-2.53325
-54.4761	-2.62102
-54.7213	-2.70894
-54.8091	-2.88908
-54.766	-2.97474
-54.7016	-3.05662
-54.5368	-2.52216
-54.4686	-2.77786
-54.5092	-2.68047
-54.616	-2.84947
-54.5027	-2.65268
-54.3898	-2.53105
-54.9451	-3.30924
-54.9485	-2.91819
-54.4039	-2.53808
-54.1755	-2.35813
-54.6458	-2.48277
-54.405	-2.35087
-54.5208	-2.5453
-54.644	-2.65745
-54.6682	-2.51031
-54.6686	-2.63876
-54.6725	-2.79846
-54.7656	-2.56759
-54.5732	-2.54861
-54.9455	-3.30429
-54.8348	-2.87028
-54.3757	-2.6702
-54.6907	-2.87791
-54.606	-2.60467
-54.8445	-2.91151
-54.5798	-2.66232
-54.3765	-2.38513
-54.8852	-3.08314
-54.7956	-2.77081
-54.6097	-2.79321
-54.3278	-2.4446
-54.4079	-2.49785
-54.6581	-2.86395
-54.288	-2.55632
-54.5084	-2.75298
-54.7733	-3.28899
-54.8416	-2.85174
-54.6844	-2.58867
-54.5703	-2.5224
-54.3869	-2.38145
-54.5569	-2.53495
-54.6119	-2.56395
-54.5121	-2.44462
-54.3171	-2.4645
-54.4834	-2.58912
-54.7011	-2.67184
-54.9336	-3.17282
-54.687	-2.43718
-54.4934	-2.34765
-55.016	-3.16572
-54.6975	-2.57673
-54.8361	-2.80182
-54.917	-3.0226
-54.5465	-2.54113
-54.901	-3.16821
-54.7643	-2.72428
-54.6791	-2.6483
-54.6083	-2.81994
-54.6356	-2.84728
-54.6207	-2.86105
-54.2316	-2.41119
-54.4841	-2.63634
-54.4982	-2.57368
-54.7214	-2.76153
-54.5792	-2.68601
-54.6779	-2.47816
-55.097	-3.44346
-54.5694	-2.66308
-54.6476	-2.63973
-54.6243	-2.65862
-54.7474	-2.65186
-54.6333	-2.53222
-54.6382	-2.5194
-54.7454	-2.59322
-52.3357	-0.520738
-54.6867	-2.35993
-54.675	-2.80284
-54.7013	-2.79611
-54.5311	-2.49105
-54.6354	-2.95377
-54.5225	-2.62154
-54.612	-2.90934
-54.8231	-2.74918
-54.5155	-2.54557
-54.6787	-2.64946
-54.715	-2.60867
-54.5701	-2.87127
-54.428	-2.67025
-54.4597	-2.94281
-54.2811	-2.54801
-54.629	-2.58447
-54.5606	-2.7724
-54.4925	-2.48941
-54.7464	-2.74248
-54.504	-2.74207
-54.7068	-2.8651
-54.6365	-2.51137
-54.6575	-2.76332
-54.7667	-2.73805
-55.1881	-3.27821
-55.0807	-3.26946
-55.0398	-3.17608
-54.5857	-2.4871
-54.9262	-2.9666
-54.5537	-2.55995
-54.6485	-2.53656
-55.004	-3.41769
-54.7909	-2.97803
-54.7793	-2.75541
-54.8505	-3.01199
-54.6801	-2.94127
-54.6384	-2.92159
-54.5516	-2.50762
-54.671	-3.12244
-54.4693	-2.64661
-54.6227	-2.53184
-54.4857	-2.59927
-54.635	-2.64218
-54.4261	-2.63669
-54.2255	-2.44903
-54.6739	-2.94712
-54.5649	-3.19733
-54.6405	-2.62863
-54.7934	-2.89548
-54.768	-3.01
-54.93	-3.42128
-54.7853	-3.14292
-54.6686	-2.65338
-54.7531	-2.62247
-54.7448	-2.55374
-54.6861	-2.62126
-54.6956	-2.70114
-54.7616	-2.66557
-54.6588	-2.81815
-54.7888	-2.6342
-54.4616	-2.37967
-54.9757	-3.15231
-54.3069	-2.35422
-54.8765	-3.14274
-54.725	-2.59502
-54.4572	-2.81759
-54.3964	-2.56284
-54.5999	-2.87729
-54.6036	-2.91237
-54.7251	-3.29249
-54.4391	-2.67083
-54.7244	-2.76713
-54.7	-3.00575
-54.4909	-2.76144
-54.0279	-2.31445
-54.7538	-2.65088
-54.4082	-2.58188
-54.5491	-2.46452
-54.6808	-2.85703
-54.6538	-2.74399
-54.6947	-2.82596
-54.4871	-2.53142
-54.5519	-2.49829
-54.461	-2.61695
-54.3959	-2.50577
-54.4807	-2.54141
-54.4338	-2.57084
-54.4037	-2.58965
-54.6363	-2.54078
-54.7777	-2.67902
-54.6409	-2.582
-54.7064	-2.76576
-54.7656	-2.86314
-54.488	-2.47734
-54.6099	-2.54377
-54.7698	-2.98986
-54.355	-2.80252
-54.4763	-2.56453
-54.2199	-2.31753
-54.4868	-2.44676
-54.3839	-2.53671
-54.6785	-3.14319
-54.6429	-2.69567
-54.5779	-2.62002
-54.6196	-2.74872
-54.8356	-3.06546
-54.4718	-2.51416
-54.5254	-2.55504
-54.4597	-2.51226
-54.509	-2.783
-54.6049	-2.94749
-54.7398	-2.70289
-54.1464	-2.27052
-54.4807	-2.68081
-54.5273	-2.54296
-54.3288	-2.53321
-54.6226	-2.64833
-54.5512	-2.82263
-54.6724	-3.15934
-54.5343	-2.6963
-54.3741	-2.82708
-54.6843	-3.12735
-54.4554	-2.61902
-54.6716	-2.65983
-54.8188	-2.92647
-54.6025	-2.87881
-54.5225	-2.74983
-54.7375	-3.02523
-54.6409	-2.58245
-54.226	-2.35905
-54.2733	-2.58107
-54.7323	-2.98973
-54.5287	-2.86977
-54.299	-2.78268
-54.7466	-2.62782
-54.866	-2.72547
-54.472	-2.91558
-54.3659	-2.7656
-54.5024	-2.64463
-54.4829	-2.47969
-54.605	-2.54557
-54.5862	-2.55665
-54.5526	-2.5056
-54.6672	-2.66307
-54.5475	-2.76304
-54.6356	-2.7802
-54.8394	-2.76584
-54.4482	-2.79969
-55.3577	-3.87508
-54.5608	-2.76012
-54.5331	-2.58567
-54.4334	-2.57795
-54.7779	-2.87936
-54.4661	-2.63721
-54.4378	-2.45045
-54.4897	-2.39602
-54.7531	-2.79629
-54.6723	-2.66384
-54.5713	-2.65007
-54.3394	-2.37265
-54.2995	-2.35652
-54.2848	-2.51291
-54.7554	-2.89807
-54.7477	-2.897
-54.594	-2.55565
-54.5372	-2.59084
-54.4896	-2.94431
-54.4743	-2.57521
-54.6871	-3.03495
-54.5522	-2.81207
-54.18	-2.32821
-54.2761	-2.43429
-54.6646	-2.75567
-54.6669	-2.58757
-54.6086	-2.79518
-54.7789	-2.83218
-54.4299	-2.55084
-54.5791	-2.83484
-54.1338	-2.4965
-54.456	-2.45825
-54.3736	-2.43298
-54.4251	-2.37834
-54.842	-3.09506
-54.6045	-2.74556
-54.5626	-2.6327
-54.868	-2.86874
-54.4788	-2.36776
-54.6254	-2.63487
-54.5888	-2.81316
-54.1968	-2.62283
-54.7773	-3.02977
-54.9455	-3.1976
-54.5901	-2.57564
-54.9258	-3.14009
-54.843	-2.97798
-54.677	-2.73714
-54.908	-3.17563
-54.4845	-2.75203
-54.4169	-2.38821
-54.7527	-2.70447
-54.2458	-2.5941
-54.7729	-2.78499
-54.6882	-2.47893
-54.5696	-2.50408
-54.7333	-3.00095
-54.455	-2.58331
-54.717	-2.75542
-54.7766	-3.18985
-54.2501	-2.50748
-54.5625	-2.5323
-54.7057	-3.12951
-54.5804	-2.76857
-54.6742	-2.47962
-54.7328	-3.00625
-54.3453	-2.56409
-54.8312	-2.67636
-54.9303	-3.03576
-54.2241	-2.42753
-54.9018	-3.38941
-54.512	-2.70909
-54.6127	-2.51547
-54.9107	-3.25138
-54.8414	-2.61899
-54.7996	-2.92794
-54.7375	-2.81419
-54.7306	-2.78033
-54.6985	-2.66081
-54.4926	-2.48171
-54.2834	-2.46671
-54.5945	-2.72422
-54.7537	-2.98203
-54.9165	-2.75189
-54.4842	-2.55275
-54.4643	-2.5243
-54.5073	-2.86241
-54.6014	-2.95505
-54.8496	-3.0045
-54.5675	-2.89451
-54.6487	-2.86871
-54.8823	-3.51796
-54.831	-3.23206
-54.374	-2.51611
-54.6793	-2.68472
-54.8472	-3.12482
-54.4238	-2.53895
-54.6451	-2.57751
-54.4554	-2.46345
-54.7338	-2.78719
-54.7044	-2.95411
-54.3009	-2.67432
-54.8516	-2.70313
-54.9294	-2.73241
-55.0512	-3.53178
-54.5396	-2.91344
-54.2731	-2.46524
-54.5839	-2.62644
-54.7762	-3.00208
-54.7155	-2.75608
-55.0143	-3.13472
-54.8154	-2.83793
-54.4573	-2.44302
-54.4837	-2.67541
-54.5391	-2.59873
-54.5886	-2.49597
-54.7976	-2.99478
-54.7544	-3.03204
-54.4267	-2.52291
-54.8434	-3.25443
-54.3966	-2.75968
-54.4776	-2.55057
-54.7565	-2.82271
-54.781	-2.75387
-54.5058	-2.86121
-54.7957	-3.04736
-54.7178	-3.14303
-54.441	-2.72475
-54.7297	-2.74208
-54.4623	-2.6268
-54.4449	-3.01837
-54.5007	-2.65053
-54.5143	-2.71476
-54.6211	-2.87096
-54.7468	-2.81077
-54.5561	-2.70635
-54.5765	-2.49392
-54.5717	-2.72512
-54.7546	-2.82669
-54.9327	-2.9282
-54.6435	-2.51393
-54.7694	-3.01937
-54.7735	-3.00224
-54.6797	-2.6077
-54.7676	-2.64698
-54.7464	-3.07546
-54.7141	-2.74839
-54.4818	-2.55207
-54.871	-3.24733
-54.6283	-2.64172
-54.6193	-2.7631
-54.403	-2.66899
-54.4983	-2.55237
-54.6775	-2.7203
-54.6729	-2.7967
-54.6702	-3.01189
-54.5886	-2.64384
-54.6572	-2.62795
-54.1205	-2.39302
-54.5628	-2.92978
-54.8714	-3.37464
-54.581	-2.68288
-54.6222	-2.63868
-54.8744	-2.79962
-54.6541	-2.69789
-54.4436	-2.51672
-54.9695	-3.12077
-54.7259	-2.74496
-54.7704	-2.57162
-54.7958	-2.77073
-54.8145	-2.99553
-54.8705	-3.30743
-55.0145	-3.38851
-54.5024	-2.57035
-54.7008	-2.62941
-54.8197	-2.69497
-54.5319	-2.68084
-54.6034	-2.79796
-54.7067	-3.00824
-54.7456	-2.84738
-54.8475	-2.83246
-54.5357	-2.81587
-54.8027	-2.87275
-54.8012	-2.73195
-54.5728	-2.71193
-54.6595	-2.90284
-54.3974	-2.48934
-54.4996	-3.02539
-54.5321	-2.62136
-54.4241	-2.89301
-54.59	-2.601
-54.6275	-2.715
-54.354	-2.76449
-54.4919	-2.65365
-54.5799	-2.72781
-54.8057	-2.91548
-54.8622	-2.62046
-54.7548	-2.62974
-54.7524	-2.60416
-54.5415	-2.95913
-54.6116	-2.94573
-54.7149	-3.06175
-55.0324	-3.54089
-55.07	-2.91169
-54.8749	-2.66415
-54.7568	-3.00974
-54.7746	-2.74276
-54.6716	-2.54937
-54.8866	-3.20551
-54.65	-2.66278
-54.5884	-2.61587
-54.7298	-2.75659
-54.7637	-2.74768
-54.5894	-2.78519
-54.6748	-2.67516
-54.3115	-2.6099
-54.8271	-2.73901
-54.5968	-2.77465
-54.2559	-2.31362
-54.6581	-2.69376
-54.8554	-2.93755
-54.7238	-2.83988
-54.4744	-3.04909
-54.4993	-2.70623
-54.6194	-2.66114
-54.6757	-2.67424
-54.8631	-2.98271
-54.3855	-2.55894
-54.8669	-2.87001
-54.7093	-2.81628
-54.5995	-2.7419
-54.4181	-2.64506
-54.3888	-2.56409
-54.2838	-2.52837
-54.6652	-2.4955
-54.5954	-2.6239
-54.4085	-2.61697
-54.868	-3.09875
-54.7097	-2.77579
-54.3459	-2.51935
-54.4757	-2.64288
-54.6873	-2.59899
-54.5641	-2.4741
-54.5132	-2.62287
-54.4961	-2.48048
-54.5051	-2.82984
-54.7799	-3.00833
-54.5226	-2.91939
-54.6868	-2.67457
-54.3412	-2.29636
-54.5	-2.62782
-54.3831	-2.57333
-54.3668	-2.63891
-54.2967	-2.59046
-54.6614	-2.76913
-54.6503	-2.75566
-54.4298	-2.47599
-54.487	-2.77083
-54.617	-3.16293
-54.211	-2.67208
-54.5279	-2.74305
-54.5613	-2.75192
-54.1901	-2.49234
-54.4969	-2.63572
-54.6498	-2.79327
-54.7021	-2.80171
-54.4634	-2.61708
-54.4815	-2.55231
-54.6603	-2.6817
-54.5074	-2.50906
-54.4103	-2.49677
-54.4387	-2.55461
-54.5279	-3.0221
-54.326	-2.9061
-54.6021	-3.18719
-54.7219	-3.01394
-54.7482	-2.95484
-54.9238	-3.27783
-54.7162	-2.69492
-54.5015	-2.42122
-54.5834	-2.66929
-54.4676	-2.78829
-52.1175	-0.844951
-54.4342	-2.91326
-54.3719	-2.51158
-54.4562	-2.51455
-54.4617	-2.6013
-54.4213	-2.52375
-54.5446	-2.76419
-54.6679	-2.94167
-54.4785	-2.6775
-54.544	-2.75519
-54.6566	-3.30342
-54.4212	-2.80389
-54.7518	-2.90233
-54.5757	-3.15435
-54.6464	-2.83203
-54.6446	-2.79755
-54.4991	-2.74038
-54.5218	-2.5339
-54.6093	-3.0034
-54.6799	-2.60398
-54.9144	-3.3702
-54.406	-2.66422
-54.2581	-2.4117
-54.6564	-2.89889
-54.5887	-2.63724
-55.1104	-3.03644
-54.5512	-2.36244
-54.5744	-2.8458
-54.5973	-2.57799
-54.61	-2.42812
-54.2909	-2.5336
-54.4045	-2.60447
-54.4948	-2.5193
-54.6415	-2.87448
-54.686	-2.91182
-54.3863	-2.51972
-54.5604	-2.67327
-54.1908	-2.60835
-54.5892	-2.82941
-54.8507	-3.19727
-54.4315	-2.5493
-54.7709	-2.58064
-54.9924	-3.28169
-54.5278	-2.84343
-54.4679	-2.55665
-54.5107	-2.76208
-54.5806	-3.05791
-54.444	-2.47997
-54.8224	-3.31093
-54.7106	-3.02696
-54.5647	-2.80005
-54.6015	-2.67362
-54.7654	-3.08222
-54.6409	-2.95783
-54.7176	-3.04025
-54.3987	-2.34381
-54.5468	-2.53662
-54.4785	-2.65369
-54.6164	-2.53583
-54.6694	-3.17248
-54.4977	-2.52239
-54.6958	-2.80198
-54.5533	-2.91709
-54.9637	-3.07064
-54.4401	-2.79788
-54.2653	-2.52555
-54.7182	-2.77127
-54.585	-2.64183
-54.5796	-2.59579
-54.5668	-3.0441
-54.5756	-2.63609
-54.479	-2.79223
-54.3621	-2.71845
-54.1234	-2.53598
-54.4667	-2.60569
-54.5394	-3.02724
-54.5112	-2.78926
-54.6193	-2.66284
-54.683	-2.9403
-54.7585	-2.91481
-54.7383	-2.93932
-54.6854	-2.75726
-54.7601	-2.90069
-54.6908	-2.75147
-54.5259	-2.68135
-54.6542	-2.87533
-54.1358	-2.34316
-54.7397	-3.19486
-54.6636	-2.62943
-54.4726	-2.68007
-54.4464	-2.50059
-54.4804	-2.64401
-54.4965	-2.71147
-54.4341	-2.81847
-54.5294	-3.02635
-54.6509	-2.92586
-54.6479	-2.91043
-54.7705	-3.13754
-54.3752	-2.84068
-54.4483	-2.57109
-54.7591	-2.91553
-54.7137	-2.83589
-54.4267	-2.50866
-54.389	-2.49076
-54.3914	-2.57942
-54.6195	-2.74394
-54.6968	-3.02615
-54.3634	-2.63561
-54.5683	-2.77064
-54.7564	-2.73828
-54.7321	-2.76819
-54.7902	-3.04644
-54.8192	-2.83969
-54.5851	-2.58476
-54.8016	-3.18282
-54.5577	-2.78647
-54.5266	-2.67911
-54.6368	-2.64004
-54.5444	-2.70568
-54.5368	-2.83807
-54.4893	-2.74464
-54.6794	-2.95152
-54.375	-2.57405
-54.5476	-3.08244
-52.2589	-0.682612
-52.2132	-0.418376
-52.2055	-0.558049
-52.2204	-0.523297
-52.1819	-0.475764
-52.1406	-0.618273
-52.5518	-0.954232
-51.9034	-0.435206
-52.3489	-0.418211
-52.2422	-0.698304
-52.3978	-0.801168
-52.076	-0.70906
-52.3539	-0.593135
-51.953	-0.407701
-51.9107	-0.701368
-52.2444	-0.529035
-52.2891	-0.615915
-52.1801	-0.662719
-52.0148	-0.396655
-52.0896	-0.363705
-52.1816	-0.611465
-52.1801	-0.603255
-52.0467	-0.416105
-52.1711	-0.440125
-52.2271	-0.876426
-51.8672	-0.0878997
-51.9308	-0.332122
-51.9622	-0.377629
-52.3239	-0.672536
-52.2756	-0.390754
-52.1521	-0.668426
-52.0529	-0.490204
-52.2074	-0.892269
-52.166	-0.404194
-51.8913	-0.482613
-52.097	-1.12912
-52.2792	-0.515546
-52.2355	-0.464914
-52.2723	-0.4907
-52.1739	-0.464671
-52.2895	-0.79168
-52.1525	-0.473406
-54.7872	-2.83012
-52.5881	-0.773648
-52.2513	-0.54612
-52.3296	-0.991724
-52.4414	-0.566605
-52.0047	-0.475409
-52.2395	-0.417883
-52.0214	-0.447615
-52.2147	-0.561888
-52.1303	-0.280523
-52.0909	-0.264447
-52.1488	-0.627457
-52.0191	-0.395605
-52.09	-0.378756
-51.9077	-0.573394
-52.0022	-0.282507
-51.9481	-0.812956
-52.3775	-0.843553
-52.2538	-0.564373
-51.981	-0.457227
-52.0221	-1.06058
-52.2903	-0.813133
-52.077	-0.62577
-52.2584	-0.699996
-52.1182	-0.63038
-52.2411	-0.448609
-52.3019	-0.289504
-54.5484	-2.78606
-52.126	-0.728725
-52.4466	-0.650085
-52.5857	-0.749058
-52.5082	-0.970126
-52.0628	-0.34299
-52.0045	-0.496874
-52.1971	-0.655312
-51.9425	-0.619568
-52.0548	-0.42321
-52.2665	-0.255202
-52.2822	-0.734087
-51.9834	-0.383289
-52.0057	-0.690139
-51.8279	-0.752016
-52.262	-0.513412
-52.031	-0.462044
-51.9277	-0.765338
-52.1562	-0.707024
-52.3026	-0.415793
-52.2193	-1.24467
-52.462	-0.963644
-52.2415	-0.796251
-52.2199	-0.447134
-51.9578	-0.667886
-51.8955	-0.881669
-52.2355	-0.560167
-52.3318	-0.821856
-52.5238	-0.873609
-52.6681	-0.823759
-52.2987	-0.402449
-52.2133	-0.451537
-52.0766	-0.516246
-52.1518	-0.492271
-52.2132	-0.644916
-52.2542	-0.625179
-52.1672	-0.841398
-52.277	-0.278306
-52.2463	-1.04873
-52.1879	-0.683572
-52.3239	-0.524923
-52.2585	-0.641513
-52.1634	-0.508891
-52.316	-0.743379
-51.8112	-0.891118
-52.2277	-0.783664
-52.328	-0.6419
-52.2813	-0.628552
-52.1348	-0.408796
-52.1692	-0.487214
-52.157	-0.274807
-52.057	-0.548726
-52.2767	-0.774115
-52.2019	-0.765666
-52.1432	-0.753957
-52.0666	-0.555626
-52.1234	-0.54792
-52.2477	-0.350584
-52.5641	-1.55226
-52.3123	-0.387803
-52.2796	-0.412256
-52.0925	-0.311074
-52.1258	-0.683116
-52.0617	-0.541925
-52.2559	-0.748136
-52.2684	-0.609558
-52.2587	-0.661584
-52.3733	-0.913534
-52.3077	-0.520175
-52.312	-0.508155
-51.9216	-0.14928
-52.2592	-0.397422
-52.0177	-0.672613
-52.441	-0.923487
-52.2269	-0.780394
-52.4621	-0.703091
-52.2282	-0.320185
-52.3768	-0.573866
-52.177	-0.562056
-52.0649	-0.425608
-52.1685	-0.47513
-52.3474	-0.853366
-52.5177	-0.758269
-52.2561	-0.833937
-52.1562	-0.420422
-52.1904	-0.956131
-52.0366	-0.489769
-52.2396	-0.516946
-52.3616	-1.02212
-52.1606	-0.652899
-52.2938	-0.978968
-52.0994	-0.289463
-52.2502	-0.390396
-52.0156	-0.382752
-52.1964	-0.305625
-52.0943	-0.689759
-52.0679	-0.897692
-52.416	-0.640787
-52.3156	-0.469735
-52.5114	-0.860461
-52.0522	-0.386974
-52.108	-0.283272
-52.1285	-0.571503
-52.2505	-0.896692
-52.1839	-0.652107
-52.3455	-0.753977
-52.5012	-0.75892
-52.5767	-0.606425
-52.2998	-0.521136
-52.2047	-0.573013
-52.1619	-0.708712
-52.3688	-0.595062
-52.0475	-0.146705
-52.0802	-0.552871
-52.0567	-0.461504
-52.1811	-0.974781
-52.0671	-0.74447
-52.2708	-0.571809
-52.3659	-0.489263
-52.2007	-0.722838
-52.1735	-0.874835
-52.1847	-0.281539
-52.0238	-0.343501
-52.1053	-0.605074
-52.1699	-0.697627
-52.3106	-0.568377
-52.3245	-0.668039
-52.2553	-0.779036
-52.1932	-0.416676
-52.2432	-0.55258
-52.2099	-0.478992
-52.2048	-0.602013
-52.2498	-0.286959
-52.53	-0.886576
-52.1258	-0.439768
-52.4021	-0.494015
-52.3449	-0.430313
-52.4118	-0.564717
-52.338	-0.389621
-52.5126	-1.05618
-52.3157	-0.548439
-52.4353	-0.599433
-52.305	-0.410499
-52.459	-0.828186
-52.1984	-0.435803
-52.2766	-0.620932
-52.1504	-0.694204
-52.2511	-0.780074
-52.3089	-0.790331
-52.3031	-0.387798
-52.2019	-0.727784
-52.3516	-0.404045
-52.2815	-0.570204
-52.3274	-0.354581
-52.1223	-0.348617
-54.5255	-2.69486
-51.9076	-0.0817115
-52.0843	-0.439083
-52.2307	-0.548086
-52.1665	-0.235794
-52.4666	-0.857156
-52.3395	-0.334958
-52.417	-0.557592
-52.6676	-1.25691
-52.2774	-0.461997
-52.4577	-0.53299
-52.5094	-0.251896
-52.2173	-0.445471
-52.0115	-0.535957
-52.5185	-0.873696
-52.3033	-0.249618
-52.2188	-0.220282
-52.5325	-0.655948
-52.0123	-0.376063
-52.0586	-0.554971
-52.3358	-0.622297
-52.4665	-0.881932
-52.2965	-0.86283
-52.0704	-0.751231
-52.2875	-0.494192
-52.2376	-0.395815
-52.3145	-0.548312
-52.2186	-0.419377
-52.3083	-0.306012
-52.1445	-0.200912
-52.0328	-0.27316
-54.5456	-2.5876
-52.297	-0.763508
-52.1619	-0.479202
-52.4118	-0.402427
-52.1963	-0.429403
-52.3381	-0.561595
-52.1948	-0.46918
-52.3477	-0.861744
-52.2113	-0.672831
-52.4371	-0.63952
-52.4735	-0.383117
-52.2382	-0.710211
-52.2785	-0.706212
-52.2659	-0.692089
-52.3479	-0.383682
-52.3778	-1.00952
-52.5372	-0.980995
-52.3158	-0.738459
-52.1665	-0.560983
-51.9353	-0.848751
-52.321	-0.506625
-52.4039	-1.1566
-52.0808	-0.789716
-52.1594	-0.6393
-52.3395	-0.394361
-52.1339	-0.34335
-52.2904	-0.60716
-52.5265	-0.646796
-52.2805	-0.649695
-52.1125	-0.333262
-54.5264	-2.62479
-52.2792	-0.187264
-52.4863	-0.930784
-52.29	-0.493796
-52.3952	-0.505126
-52.5542	-0.333716
-52.2405	-0.6668
-51.956	-0.350849
-52.1392	-0.541348
-52.2768	-1.15425
-52.1453	-0.46929
-52.1287	-0.53966
-52.37	-0.750016
-52.4769	-0.936893
-52.1833	-0.637362
-52.4476	-0.744364
-52.2229	-0.597394
-52.3293	-0.625474
-52.1468	-0.696668
-52.3062	-0.432838
-52.3931	-0.916677
-52.2659	-0.945866
-52.2685	-0.51363
-52.1689	-0.495712
-52.2298	-0.694439
-52.1565	-0.415337
-52.2098	-0.660461
-52.4768	-0.603678
-52.16	-0.494119
-52.2746	-0.67827
-49.9295	1.13239
-52.376	-0.658087
-52.2466	-0.272527
-52.6278	-0.659961
-52.4395	-0.322314
-52.5842	-0.709906
-52.1892	-0.558703
-52.0169	-0.201493
-52.0138	-0.539478
-52.276	-0.656939
-52.2867	-0.525551
-52.1405	-0.664025
-52.4321	-0.282863
-52.499	-0.860392
-52.6152	-1.04831
-52.2832	-0.658205
-52.2966	-0.584206
-52.1312	-0.417118
-52.1441	-0.30967
-52.197	-0.304473
-52.2597	-0.541719
-52.252	-0.566951
-52.4152	-0.939807
-52.2311	-0.509425
-52.2774	-0.550501
-52.063	-0.316589
-51.9553	-0.299677
-52.0539	-0.30704
-52.2701	-0.229199
-52.1996	-0.519727
-52.4942	-0.785213
-54.5748	-2.52329
-52.6212	-0.665986
-52.4071	-0.734595
-52.3513	-0.387311
-52.332	-0.423619
-52.2486	-0.451588
-52.1932	-0.552615
-52.0868	-0.273913
-52.2469	-0.404867
-52.3388	-0.479558
-52.2224	-0.435987
-52.2249	-0.507632
-52.0692	-0.205234
-52.3827	-0.625348
-52.3932	-0.964985
-51.9132	-0.453845
-52.2488	-0.720554
-52.0904	-0.646527
-52.057	-0.431635
-52.3388	-0.380188
-52.3519	-0.496909
-52.1983	-0.50001
-52.2837	-0.552524
-52.2527	-0.751576
-52.3962	-0.746248
-52.494	-0.578868
-52.2737	-0.659011
-52.107	-0.549982
-52.2298	-0.405933
-52.1943	-0.492329
-52.3128	-0.389999
-52.4239	-0.221355
-52.276	-0.396076
-52.3759	-0.530545
-52.2709	-0.478999
-52.4789	-0.53287
-52.5461	-0.942033
-52.5502	-0.570532
-52.2903	-0.575252
-51.991	-0.726801
-52.0918	-0.370543
-52.2571	-0.803584
-52.279	-0.601491
-52.3309	-0.733172
-52.1525	-0.506568
-52.049	-0.772598
-52.2048	-0.531082
-52.022	-0.858943
-51.9839	-0.254622
-52.2348	-0.619032
-52.3764	-0.522386
-52.5326	-1.05539
-52.3127	-0.794493
-52.2782	-0.575642
-52.2866	-0.653796
-52.3582	-0.38925
-52.6383	-0.773488
-52.1658	-0.368537
-52.2924	-0.728041
-52.4757	-0.37049
-52.4406	-0.559158
-52.2551	-0.546952
-52.3606	-0.584697
-52.3076	-0.337598
-52.3208	-0.634105
-52.3479	-0.566011
-52.3708	-0.38382
-52.4371	-0.67734
-52.1849	-0.510009
-52.2697	-0.558481
-52.3592	-0.800347
-51.9214	-0.410866
-52.0843	-0.494469
-52.2323	-0.616142
-52.0727	-0.749514
-52.319	-0.574038
-52.3808	-0.993857
-52.1741	-0.517241
-52.3956	-0.982623
-52.3764	-0.740472
-52.3524	-0.797115
-52.3359	-0.750987
-52.4755	-0.517576
-52.228	-0.46398
-52.6461	-0.758054
-52.6792	-0.522284
-52.3173	-0.257096
-52.5116	-0.324305
-52.5527	-1.17089
-52.455	-0.531144
-52.4131	-0.824467
-52.6262	-1.15261
-52.3018	-0.218425
-52.5251	-0.636266
-52.3396	-0.78387
-52.299	-0.668074
-52.1827	-0.65602
-52.2903	-0.627418
-52.3634	-0.59418
-52.3108	-0.802994
-52.2694	-0.564024
-52.4375	-0.802188
-52.1186	-0.820583
-52.2002	-0.408344
-51.8935	-0.474085
-52.2793	-0.384013
-52.1691	-0.230596
-52.2972	-0.333484
-52.1819	-0.357989
-52.4266	-0.324303
-52.4597	-0.793418
-52.3725	-0.56522
-52.2511	-0.708646
-52.2879	-0.444717
-52.2779	-0.40805
-52.2946	-0.221371
-52.4705	-0.700964
-52.285	-0.628674
-52.4441	-0.478282
-52.4351	-0.69956
-52.3051	-0.893775
-52.0524	-0.40699
-52.2253	-0.783844
-52.2311	-0.356034
-52.2535	-0.313962
-52.3612	-0.537828
-52.1585	-0.38669
-52.1535	-0.548111
-52.2384	-0.475826
-52.2462	-0.796773
-52.2151	-0.585068
-52.2805	-0.907278
-52.5694	-1.10252
-52.0646	-0.650493
-51.9779	-0.498433
-52.3993	-0.847363
-52.2736	-0.65054
-52.0689	-0.600189
-52.394	-0.827331
-52.4124	-0.664651
-52.2589	-0.502589
-52.3403	-0.565034
-51.9519	-0.505308
-52.3003	-0.46822
-51.9923	-0.655249
-52.1842	-0.689977
-52.2196	-0.572119
-52.2577	-0.560766
-52.5127	-0.64368
-52.4369	-0.480795
-51.9686	-0.671697
-52.3734	-0.966839
-52.2554	-0.876612
-52.2169	-0.486296
-52.3152	-0.691113
-52.307	-0.526105
-52.0822	-0.154267
-52.1085	-0.404771
-52.1807	-0.462213
-52.1547	-0.483841
-52.2621	-0.760782
-52.3576	-0.679004
-52.2398	-0.536179
-52.2513	-0.73638
-52.3404	-0.4077
-52.1497	-0.594274
-52.3582	-1.08021
-51.9783	-0.746435
-52.0242	-0.948767
-52.303	-0.617578
-51.9496	-0.690868
-52.2743	-0.342743
-52.2753	-0.231562
-52.1367	-0.604183
-52.3533	-0.517839
-52.1427	-0.611
-52.072	-0.525086
-52.0928	-0.36223
-52.5025	-0.659694
-52.2607	-0.749084
-52.1484	-0.420338
-52.2244	-0.673084
-52.4572	-0.978491
-52.2401	-0.369399
-52.322	-0.317468
-52.0652	-0.572321
-52.4074	-0.610784
-52.3307	-0.297029
-52.2958	-0.651635
-52.2613	-1.23855
-52.1533	-0.959079
-52.1749	-0.444149
-52.3828	-0.571355
-52.1021	-0.452989
-52.3308	-0.490016
-52.1641	-0.698778
-52.1167	-0.642669
-52.2004	-0.355352
-52.0688	-0.477404
-52.2722	-0.403141
-52.2641	-0.572278
-52.2051	-0.498947
-52.3767	-0.677483
-52.3239	-0.299938
-52.3177	-0.952804
-52.2496	-0.755952
-52.1711	-0.307326
-52.1342	-0.425521
-52.0426	-0.590715
-51.96	-0.467483
-51.9841	-0.344022
-52.1314	-0.8427
-52.0605	-0.562626
-51.9917	-0.423747
-52.1565	-0.348119
-52.2365	-0.658738
-52.1809	-0.402674
-52.44	-0.555219
-52.2919	-0.413911
-52.2677	-0.803992
-52.1357	-0.396628
-52.3804	-0.671826
-52.39	-0.625008
-52.54	-0.998657
-52.4885	-0.893217
-52.261	-0.519416
-52.3439	-0.499083
-52.3796	-0.58244
-52.0388	-0.677939
-52.0521	-0.441826
-52.1118	-0.352736
-52.1894	-0.425728
-51.9526	-0.255214
-52.3081	-0.184053
-52.3767	-0.670089
-52.3087	-1.05722
-52.3537	-0.551147
-52.3324	-0.737042
-51.9297	-0.665285
-52.1773	-0.335528
-52.2031	-0.246164
-52.1494	-0.808017
-52.1494	-0.624871
-52.3244	-0.589938
-52.298	-0.687961
-52.4675	-0.750301
-52.4447	-0.626241
-52.2671	-0.61711
-52.3819	-0.823353
-52.2543	-0.314359
-52.231	-0.565565
-52.6071	-0.76097
-52.4798	-0.84932
-52.1568	-0.534608
-52.6271	-1.05141
-52.2635	-0.449082
-52.3407	-0.952172
-52.3209	-0.277725
-52.0464	-0.364113
-52.0481	-0.49712
-52.4223	-0.599551
-52.2751	-0.341822
-52.4206	-0.184367
-52.3306	-0.347681
-52.153	-0.622528
-52.1054	-0.852586
-52.5018	-0.860009
-52.3082	-0.482123
-52.1441	-0.698245
-52.51	-0.640616
-52.5864	-0.859598
-52.0095	-0.572445
-52.2737	-0.528597
-52.2822	-0.420835
-52.2955	-0.515227
-52.4207	-0.600177
-52.0805	-0.561589
-52.1931	-0.595641
-52.5509	-0.936977
-51.8945	-0.558472
-52.2987	-0.394272
-52.3927	-0.364033
-52.4782	-0.419562
-52.3898	-0.520737
-52.1136	-0.402983
-52.3318	-0.666734
-52.3388	-0.672234
-52.4933	-0.949715
-52.3598	-0.669191
-52.1554	-0.231669
-52.3917	-0.67144
-52.3934	-0.576583
-52.4602	-0.392586
-52.2806	-0.237105
-52.0725	-0.4793
-52.2256	-0.952813
-52.1304	-0.343568
-52.3472	-0.358667
-52.1751	-0.506095
-52.243	-0.455387
-52.3886	-0.490344
-52.4888	-0.740004
-52.3165	-0.953872
-52.0942	-0.438366
-52.2794	-0.392163
-52.0779	-0.462257
-52.3154	-0.454183
-52.3055	-0.916226
-52.2935	-0.78629
-52.3447	-0.235714
-52.2627	-0.915147
-52.4934	-0.721657
-52.5606	-1.02769
-52.328	-0.544196
-52.2319	-0.568368
-52.0142	-0.649633
-52.656	-1.05803
-52.7461	-0.80631
-52.5117	-0.38354
-52.4852	-0.595494
-52.2776	-0.53896
-52.3757	-0.767362
-52.3046	-0.625318
-52.3571	-0.401975
-52.3825	-0.71558
-52.0915	-0.452154
-52.3813	-0.63076
-52.154	-0.546488
-52.3056	-0.875956
-52.5123	-0.954198
-52.403	-0.459162
-52.0337	-0.767122
-52.476	-0.352904
-52.1024	-0.254826
-51.9857	-0.577632
-52.2645	-0.507521
-52.1347	-0.864662
-52.2632	-0.516581
-52.3129	-1.026
-52.2648	-0.428929
-52.479	-1.28414
-52.2533	-0.436157
-52.4284	-0.771334
-52.1624	-0.584643
-52.5241	-1.05226
-52.336	-0.692057
-52.3746	-0.592097
-52.4408	-0.538052
-52.4173	-0.666246
-52.443	-1.05618
-52.6134	-0.907581
-52.3846	-0.358257
-52.3168	-0.39985
-52.5307	-0.879311
-52.3083	-0.377435
-52.2808	-1.05901
-52.3364	-0.810986
-52.4284	-0.892771
-52.2708	-0.552433
-52.3749	-0.609482
-52.2743	-1.17406
-52.364	-0.8893
-52.2132	-0.761846
-52.2798	-0.799102
-52.2814	-0.347235
-52.2261	-0.53765
-52.3234	-0.405621
-52.1426	-0.647066
-52.2069	-0.457033
-52.2881	-0.527283
-52.0523	-0.535226
-52.3526	-0.452113
-52.2835	-0.706713
-52.2505	-0.427769
-52.451	-0.606409
-52.4491	-0.488214
-52.4724	-0.45568
-52.3544	-0.967012
-52.3688	-0.779752
-52.3511	-0.502987
-52.5663	-0.886576
-52.2617	-0.381772
-52.3675	-0.283253
-52.6443	-0.699347
-52.3021	-0.883712
-52.1865	-0.514974
-52.5227	-0.521883
-52.5133	-0.873727
-52.0672	-0.517449
-52.3505	-0.786686
-52.0796	-0.502982
-52.2093	-0.570478
-52.1942	-0.748477
-52.1702	-0.700617
-52.353	-0.49618
-52.439	-0.543233
-52.2608	-0.633615
-52.2146	-0.525935
-52.2799	-0.908246
-52.2315	-0.426798
-52.0917	-0.653715
-52.2356	-0.480604
-52.472	-0.656722
-52.6814	-0.947064
-52.3735	-0.270219
-52.3467	-0.660498
-52.1945	-0.268428
-52.3279	-0.6781
-52.3953	-0.729222
-52.4092	-0.725995
-52.0682	-0.388578
-52.3945	-0.628471
-52.4664	-0.948914
-52.355	-0.52204
-52.3054	-1.00084
-52.3915	-0.453634
-52.2373	-0.431295
-52.1832	-0.52209
-52.0554	-0.40806
-52.2809	-0.500514
-52.3474	-0.482229
-52.0877	-0.706316
-52.2959	-0.583874
-52.3171	-0.984885
-52.2184	-0.539478
-52.4007	-0.835886
-52.153	-0.486504
-51.96	-0.535379
-52.1607	-0.618716
-52.1905	-0.549757
-52.1445	-0.649411
-52.2437	-0.295816
-52.3809	-0.834488
-52.2787	-0.576494
-52.4834	-1.12987
-52.2718	-0.70129
-52.3916	-0.847547
-52.1913	-0.93465
-51.9329	-0.582599
-52.3605	-0.825967
-52.0706	-0.720089
-52.1062	-0.588331
-52.4178	-0.56835
-52.2572	-0.570829
-52.115	-0.216373
-52.4697	-0.709109
-51.9813	-0.469025
-52.1134	-0.385953
-52.2432	-0.784817
-52.2492	-0.425896
-52.1339	-0.511276
-52.2338	-0.488967
-52.4292	-0.823132
-52.461	-0.767368
-52.2347	-0.429622
-52.4374	-0.909035
-52.2422	-0.429229
-52.2667	-0.678826
-52.2303	-0.540222
-52.1923	-0.672711
-52.1685	-0.409942
-52.1283	-0.414102
-52.347	-0.720564
-52.2856	-0.297645
-52.1805	-0.535479
-52.1275	-0.761102
-52.3972	-0.543465
-52.1618	-0.468711
-52.1373	-0.710051
-52.1027	-0.97209
-52.1465	-0.770965
-51.9568	-0.774105
-52.4944	-0.86106
-52.2902	-0.607576
-52.1149	-0.483663
-52.0771	-0.409067
-52.3837	-0.954735
-52.2753	-0.767226
-52.1167	-0.800692
-52.0674	-0.727636
-52.3816	-0.813405
-52.1276	-0.597196
-52.1501	-0.781102
-52.4438	-0.796585
-52.2498	-0.793149
-52.4271	-0.911313
-52.3195	-1.02671
-52.321	-0.513788
-52.3612	-0.769262
-52.2296	-0.497423
-54.4833	-2.58908
-51.9918	-0.55142
-52.2235	-1.15478
-52.1118	-0.559518
-52.1566	-0.594993
-52.2026	-0.488152
-52.2343	-0.98739
-51.9803	-0.937465
-52.2572	-0.387825
-52.2956	-0.290488
-52.0121	-0.50419
-52.3495	-0.246392
-52.8021	-0.995271
-51.9423	-0.365112
-52.3005	-0.23556
-52.1766	-0.684272
-52.1066	-0.435365
-52.2212	-0.469215
-52.1496	-0.554864
-52.5663	-0.889514
-52.3645	-0.622311
-52.1955	-0.747754
-52.2053	-0.534234
-52.2765	-0.429226
-52.4166	-0.597158
-51.9753	-0.397424
-52.2535	-0.653765
-52.2729	-0.736368
-52.2944	-0.603356
-52.2911	-0.908243
-52.1738	-0.885716
-52.503	-0.974968
-52.3831	-0.919425
-52.341	-0.66341
-52.1506	-0.132537
-52.0026	-0.802043
-52.3578	-1.11328
-51.9825	-0.776401
-52.2588	-0.641052
-52.4693	-1.11776
-52.0294	-0.78927
-52.2937	-0.270086
-52.0241	-0.686661
-52.0618	-0.377989
-52.2357	-0.713543
-52.1721	-0.379662
-52.265	-0.461893
-52.2445	-0.472588
-52.4497	-0.657971
-52.5516	-0.630327
-52.4742	-0.728018
-52.3384	-0.982976
-52.2596	-0.947057
-52.4263	-0.71367
-52.3653	-0.388514
-52.2433	-0.835335
-52.1026	-0.670668
-52.2869	-0.529181
-52.3641	-0.322892
-52.0641	-0.666028
-52.1953	-0.985897
-52.143	-0.78181
-52.2052	-0.561044
-52.2744	-0.713556
-52.077	-0.504203
-52.1899	-0.914964
-52.3227	-0.764058
-52.2832	-0.897738
-52.2127	-0.647438
-52.1305	-0.429086
-52.363	-0.491972
-52.396	-1.005
-51.983	-0.579413
-51.9692	-0.757745
-52.4345	-0.887396
-52.0444	-0.796972
-52.3837	-0.503191
-52.2146	-0.638841
-52.2928	-0.935562
-52.4987	-0.319052
-52.4361	-0.248317
-52.3958	-0.474658
-52.4744	-0.674023
-52.0184	-0.551321
-52.5272	-0.551359
-52.3267	-0.688536
-52.0637	-0.416957
-52.0917	-0.472956
-52.3345	-0.39565
-52.1599	-0.427385
-52.3176	-0.496856
-52.38	-0.557376
-51.9928	-0.626508
-52.1111	-0.615997
-52.3227	-0.431299
-52.3095	-0.896439
-52.2335	-0.664708
-52.2146	-0.588891
-52.2318	-0.701698
-51.7314	-0.758594
-52.1974	-0.411328
-52.2676	-0.49536
-52.2482	-0.824236
-52.1741	-0.509641
-52.2544	-0.678842
-52.1882	-0.558432
-52.3232	-0.803165
-52.2543	-0.478135
-52.2781	-0.835634
-52.0833	-0.731647
-52.445	-0.297895
-52.392	-0.500248
-52.4506	-0.752424
-52.0291	-0.611103
-52.2596	-0.409203
-52.0955	-0.553289
-52.1406	-0.238977
-52.0985	-0.480714
-51.9156	-0.630029
-52.1271	-0.22473
-51.8791	-0.273861
-52.1345	-0.431478
-52.2155	-0.750423
-52.0828	-0.730742
-49.9072	1.15992
-49.8138	0.84129
-49.9859	0.95984
-49.7235	0.872785
-49.808	0.746143
-49.6926	0.819675
-50.0203	0.556519
-49.6487	1.02806
-49.716	1.20567
-49.8756	1.01921
-49.8667	1.08386
-49.9293	0.492301
-49.9959	0.631181
-49.8393	0.986563
-49.5012	0.39582
-49.6256	0.310101
-50.1132	0.72422
-49.9542	1.08142
-49.9019	1.04688
-49.756	0.753087
-49.7076	0.807715
-49.7715	0.823577
-49.751	0.924518
-49.948	0.895
-49.8273	0.759085
-49.8309	0.758642
-49.9346	0.626232
-49.7946	0.985497
-49.7761	0.824256
-49.782	1.07615
-49.7344	0.811236
-49.6982	0.753246
-49.7959	0.934431
-49.8192	1.03514
-49.9275	0.471663
-49.5251	0.76644
-49.8238	0.957051
-49.7794	0.381345
-50.0385	0.745938
-49.7613	1.07944
-49.9538	0.978476
-49.7587	0.290349
-50.1672	0.714158
-49.7497	0.926741
-49.6781	0.774134
-50.0147	0.813331
-49.9295	0.926629
-49.89	1.14878
-49.7885	0.501677
-49.9102	0.941606
-50.0424	1.06578
-49.8016	1.03939
-49.8642	0.476782
-49.9118	0.824354
-49.7098	0.962073
-49.5584	1.11571
-49.6042	0.998086
-49.588	0.921227
-49.87	0.815486
-49.6976	0.642142
-49.8898	0.444909
-49.9672	1.15508
-49.6248	0.719291
-49.8292	0.843741
-49.6715	0.379449
-49.9879	1.10413
-49.817	0.791855
-49.8815	1.28242
-49.931	0.385282
-49.8933	0.865652
-49.7748	0.74029
-49.8894	1.20508
-49.8304	0.432564
-50.0794	0.695005
-50.0235	0.646972
[truncated: 44,085 more rows]

## Sheet: Figure 4a
Figure 4a
Simulation system: Al(111)
T = 942 K
PCA
First principle component	Second priciple component	Label
-3.72212	-0.616974	1
-4.46039	-0.166967	1
-3.05421	1.83577	1
-3.75629	-2.18814	1
-2.76789	-3.79804	1
-4.22493	-3.07662	1
-4.05171	-0.480634	1
-8.27943	1.25995	1
-0.874118	-2.84339	1
-4.22383	1.03518	1
-1.99098	-1.80132	1
-2.44452	-2.90644	1
-4.08653	2.70421	1
-6.59727	1.39254	1
-4.85405	-0.776326	1
-5.47996	4.81303	1
-4.08262	-5.8059	1
-3.29098	1.3666	1
-4.21351	2.64271	1
-4.6304	1.09511	1
-3.60293	-3.21821	1
-3.6243	0.0483568	1
-5.48716	1.27752	1
-4.46135	2.05606	1
-3.3216	-0.199072	1
-3.41141	3.06126	1
-2.64882	-1.06142	1
-2.19651	1.64307	1
-3.64555	-1.21089	1
-1.99093	1.91158	1
-5.44736	2.2405	1
-5.4273	2.75736	1
-4.02879	-0.210178	1
-4.40451	-0.315464	1
-2.55675	0.558337	1
-4.82899	3.06473	1
-3.76694	-4.01403	1
-4.18147	-1.13422	1
-2.92138	2.13245	1
-0.76736	-1.87724	1
-1.55457	-3.62785	1
-2.50513	-2.28853	1
-3.43875	0.372453	1
-5.77206	-2.70211	1
-4.22952	0.946549	1
-3.99981	2.35067	1
-3.56977	2.8435	1
-0.891295	-3.58469	1
-2.0105	1.91433	1
-2.07729	-0.507137	1
-5.00626	-4.44984	1
-1.678	-1.62652	1
-5.5567	1.18668	1
-1.00794	0.543555	1
-4.99139	-0.187985	1
-3.98277	-0.36368	1
-4.39521	-3.13877	1
-3.44737	-0.643469	1
-2.97558	-0.963833	1
-4.29313	0.524857	1
-3.61284	-3.70575	1
-2.82201	1.18992	1
-2.32096	-0.646698	1
-3.45806	-2.99001	1
-3.74349	-3.6993	1
-4.47788	-2.85188	1
-2.42612	-0.601817	1
-2.55054	-2.42149	1
-5.51597	-0.693421	1
-2.62997	-0.927843	1
-5.5619	1.15888	1
-5.13831	-0.854526	1
-3.19514	-3.70563	1
-4.7974	3.01054	1
-1.94767	-0.535532	1
-4.44789	-0.902814	1
-5.33444	2.53135	1
-1.00998	-3.8026	1
-3.65616	0.0304846	1
-3.63922	1.25613	1
-4.79316	-4.01194	1
-3.70722	-0.000398584	1
-3.39898	-2.81787	1
-2.6523	-0.87376	1
-1.98399	1.0263	1
-2.48624	-1.93175	1
-3.02257	-0.370735	1
-3.66263	-1.79639	1
-1.60184	-4.75304	1
-4.46753	-1.5403	1
-3.62485	2.12483	1
-3.63165	2.85346	1
-3.72848	-0.966266	1
-5.13066	-0.996618	1
-1.92094	-3.913	1
-3.7336	-1.33051	1
-2.63877	-0.544157	1
-4.65271	2.60708	1
-2.86612	-0.403079	1
-3.60049	0.871621	1
-4.00856	4.23407	1
-3.02813	4.77585	1
-4.11209	-1.55898	1
-4.89113	-1.72403	1
-3.0087	0.8975	1
-5.03134	-4.5536	1
-2.23415	-5.34431	1
-3.4603	-1.63998	1
-3.98949	0.570289	1
-3.26042	-0.0586223	1
-1.78323	0.541113	1
-2.9676	-0.314085	1
-4.6618	3.88329	1
-2.71169	2.03647	1
-5.25538	0.310904	1
-2.76913	2.37257	1
-2.34506	0.471139	1
-3.98592	0.980149	1
-2.62301	-1.93861	1
-3.31563	-0.181117	1
-3.42404	-2.9583	1
-4.35731	1.98631	1
-2.19706	-3.85693	1
-6.44637	-0.330814	1
-6.00342	0.143285	1
-1.51607	-1.63589	1
-2.65873	2.12244	1
-3.08489	-1.95432	1
-3.02491	1.43368	1
-3.89736	1.44707	1
-4.68351	1.00053	1
-1.85809	-5.31489	1
-2.59164	1.65024	1
-4.07601	0.137889	1
-1.31058	-2.76882	1
-4.37333	-1.32766	1
-5.53879	5.53574	1
-3.80327	-0.396512	1
-1.45598	2.34491	1
-4.26809	-2.59537	1
-4.05514	-0.167906	1
-1.01248	-2.17969	1
-1.53009	-0.0634118	1
-8.11782	2.81972	1
-5.33305	-1.78387	1
-1.98712	-0.0249254	1
-5.85649	1.69807	1
-4.69015	1.43792	1
-3.99062	-2.64788	1
-3.23288	-0.844274	1
-4.66133	0.816642	1
-4.66072	-3.95931	1
-3.74769	-1.68078	1
-2.28438	-1.63312	1
-3.36635	1.19996	1
-4.12508	-1.00316	1
-3.51665	0.144661	1
-3.21315	-0.328897	1
-1.9661	-2.11297	1
-1.29874	3.66191	1
-2.8134	4.12179	1
-4.67646	-0.546316	1
-1.67843	0.498094	1
-4.50462	2.72689	1
-4.65355	3.12341	1
-3.65673	1.05777	1
-3.90188	2.20101	1
-4.66721	-0.583607	1
-4.85762	3.01055	1
-2.37832	-0.646449	1
-3.24899	4.14501	1
-1.11574	0.853842	1
-4.72878	4.00814	1
-4.39384	-1.64693	1
-2.21066	-3.4879	1
-2.29669	-2.54113	1
-3.41994	-0.44362	1
-3.6123	-6.92459	1
-4.53897	3.10891	1
-2.07279	0.453123	1
-7.3175	0.42416	1
-1.84989	0.0126733	1
-3.17287	-0.690531	1
-4.18969	-0.41036	1
-2.89133	-3.62891	1
-2.67547	-0.252106	1
-2.76739	-1.26909	1
-3.30398	-0.200528	1
-2.37326	-1.93139	1
-4.39898	-1.62989	1
-4.74213	-0.838297	1
-0.749066	0.26035	1
-0.173347	-4.43745	1
-2.94298	0.951523	1
-2.95189	-3.38767	1
-2.45951	-0.0732218	1
-5.13251	-0.648129	1
-4.12684	1.15055	1
-3.98175	1.12002	1
-6.3709	-1.62915	1
-2.95664	4.16481	1
-3.97933	2.45286	1
-5.36689	2.41899	1
-3.80772	-1.48079	1
-2.73401	2.34572	1
-2.67667	-0.374154	1
-3.37895	-2.17713	1
-2.89077	4.32452	1
-3.53036	-1.18189	1
-3.7094	-0.100674	1
-1.39911	-0.390923	1
-4.43895	1.7477	1
-4.11492	-0.918201	1
-5.02045	0.226966	1
-3.24544	-0.740107	1
-1.80164	-4.16809	1
-3.5508	3.1497	1
-2.41802	-1.47938	1
-4.58744	-1.86723	1
-3.86747	0.763907	1
-3.96187	2.21895	1
-2.588	-7.97279	1
-3.2448	-3.52778	1
-2.00188	2.36695	1
-2.00701	-5.92406	1
-2.03154	0.434098	1
-2.03358	-0.96164	1
-2.60074	2.50827	1
-3.211	1.56607	1
-4.11581	2.30167	1
-6.43082	2.24054	1
-3.38753	-1.81747	1
-2.85054	-0.726937	1
-1.52733	-3.67198	1
-0.634427	-5.27328	1
-1.55263	0.13094	1
-1.94389	-1.90597	1
-4.48954	-0.508612	1
-4.84939	5.76129	1
-1.9291	-0.57605	1
-2.74328	5.18262	1
-3.35075	-2.04772	1
-4.6996	-0.314082	1
-5.14054	0.969957	1
-3.36344	2.8292	1
-5.11961	-2.9681	1
-6.22983	1.83493	1
-4.336	-3.83973	1
-5.59925	-1.9388	1
-5.98196	-1.30571	1
-4.58721	-0.715528	1
-6.47319	-0.237979	1
-5.14769	2.83304	1
-2.71381	-1.27777	1
-5.37932	0.943629	1
5.94473	-1.89183	1
-0.397803	-1.93384	1
-1.97717	2.88554	1
-2.54403	3.66212	1
-3.57674	1.38059	1
-3.80334	-2.85348	1
-4.28904	1.41718	1
-3.37476	2.22556	1
-3.52607	0.511637	1
-4.16817	1.04389	1
-3.76084	-2.79148	1
-1.96434	-2.14483	1
-2.78349	-2.48479	1
-3.30834	0.297767	1
-4.83052	0.569183	1
-3.45869	1.47891	1
-2.93785	-0.0496906	1
-3.22363	0.183413	1
-2.21739	-3.23164	1
-2.54222	-0.600605	1
-4.22633	1.2337	1
-6.97685	0.382956	1
-4.80473	-1.24931	1
-6.73558	-0.519366	1
-2.61644	-1.88203	1
-4.62895	-4.34195	1
-3.29323	6.1622	1
-3.56554	-1.29949	1
-4.30956	0.81205	1
-3.93295	-3.16742	1
-1.02188	-0.538034	1
-2.78467	-2.4373	1
-1.47064	-1.0992	1
-1.24041	-4.13573	1
-2.52353	1.6762	1
-3.98029	0.583229	1
-5.19478	1.68281	1
-3.33593	2.59124	1
-2.1654	-0.0818014	1
-3.86748	5.17844	1
-5.80572	4.79118	1
-2.23191	-2.5428	1
-4.47635	1.88024	1
-3.63152	-0.858456	1
-3.03828	0.605986	1
-4.29785	1.9935	1
-4.19032	-0.743705	1
-6.0238	5.30119	1
-4.44841	-0.272349	1
-2.91256	0.701064	1
-2.88943	-0.669788	1
-4.12543	2.36795	1
-3.77247	-1.67671	1
-3.80897	-0.803803	1
-4.00621	-2.26	1
-2.66239	2.32712	1
-6.01877	-0.0925296	1
-0.695083	-4.74256	1
-4.46908	2.29008	1
-3.00146	-3.40633	1
-3.13416	3.52869	1
-3.70852	1.0121	1
-1.34545	-1.13152	1
-4.21691	1.11137	1
-3.27345	-1.21586	1
-4.86376	0.521892	1
-5.34044	0.915848	1
-1.9765	-0.262111	1
-2.87277	-2.65094	1
-2.82497	1.39478	1
-3.89533	0.364252	1
-4.17471	-2.76446	1
-2.33516	0.933467	1
-1.62156	-3.95578	1
-1.95624	-1.81953	1
-3.76052	-1.47303	1
-4.84771	-4.32059	1
-5.17872	4.24349	1
-5.55879	-2.94908	1
-2.45563	-4.74349	1
-3.32316	-3.245	1
-3.17392	0.0593357	1
-3.50698	2.46371	1
-3.10105	-0.216234	1
-2.39902	-4.45541	1
-4.1472	-3.41881	1
-2.98044	-1.96861	1
-5.13697	-2.06151	1
-1.80534	1.91213	1
-2.12637	-2.63542	1
-2.94504	-0.342517	1
-3.56514	0.142974	1
-0.963332	-3.79808	1
-3.53709	0.878906	1
-2.00915	-1.3017	1
-3.69352	-2.43876	1
-4.81006	0.966836	1
-1.24224	-2.10202	1
-1.42334	-2.46522	1
-2.77036	-1.45277	1
-2.99877	-2.71619	1
-2.40778	0.132578	1
-1.54332	-2.64396	1
-1.96156	2.13692	1
-4.93254	1.93986	1
-2.79509	-0.419786	1
-2.01182	-2.0788	1
-3.16157	1.63812	1
-4.5306	0.441319	1
-2.32567	-1.67686	1
-3.26648	3.35072	1
-3.19398	-1.42585	1
-7.10629	1.27331	1
-3.81775	-2.04166	1
-5.63694	0.437471	1
-3.16754	-2.35033	1
-5.77544	-1.3616	1
-4.43348	-2.651	1
-3.03897	0.70108	1
-3.64412	1.67165	1
-2.57994	-2.05629	1
-4.69628	0.533561	1
-4.51506	-2.13516	1
-3.5727	1.49602	1
-5.27274	-3.82926	1
-2.73401	-1.01149	1
-3.8375	-1.41992	1
-2.02121	-4.02618	1
-4.1887	-3.78488	1
-2.45204	2.46848	1
-5.85829	2.22109	1
-3.46356	-0.0442707	1
-3.02833	-2.87233	1
-2.54396	-3.34173	1
-2.82084	-1.98105	1
-2.71106	0.0469454	1
-3.22641	0.0750104	1
-2.83691	-2.39988	1
0.352954	-2.83646	1
-2.72089	-6.23261	1
-5.41507	2.87761	1
-1.99342	-0.506932	1
-3.15381	2.21056	1
-5.99911	3.98803	1
-2.18167	1.88168	1
-3.53734	-0.225438	1
-5.09836	-0.735347	1
-3.93718	-2.80646	1
-3.74247	-0.427529	1
-5.30606	0.0475278	1
-3.60947	-2.70152	1
-4.68207	-0.62023	1
-2.04816	1.78319	1
-4.81989	8.81868	1
-4.84449	-1.56018	1
-5.89393	3.82292	1
-4.14092	1.48571	1
-4.06212	1.50167	1
-4.12627	1.82401	1
-5.41591	2.23333	1
-2.59691	0.129618	1
-2.5435	-0.210327	1
-3.58411	2.25999	1
-3.43723	-1.61316	1
-3.64963	1.91643	1
-3.97334	0.394584	1
-5.1509	1.25219	1
-2.13082	-2.38131	1
-3.62083	0.0933298	1
-2.81166	0.900332	1
-5.21346	6.00861	1
-4.94116	1.56761	1
-5.62051	-3.61198	1
-1.66162	-0.807636	1
-4.56728	3.90211	1
-4.40717	-3.06333	1
-5.70698	5.22682	1
-4.87644	3.3744	1
-2.5439	0.752935	1
-4.52373	5.5104	1
-6.87201	1.03038	1
-4.57857	0.935086	1
-3.77382	2.59755	1
-3.32651	0.0246307	1
-1.48924	-4.09772	1
-2.72999	-2.34175	1
-3.07461	-2.95491	1
-3.65826	-3.92616	1
-2.56408	1.94452	1
-0.101959	-4.51816	1
-4.06008	-1.80699	1
-3.5661	2.46523	1
-2.65517	3.79612	1
-2.82912	5.35798	1
-2.16192	0.264915	1
-1.9546	-0.753225	1
-3.12763	-5.94307	1
-5.29881	-0.928403	1
-4.49035	4.44719	1
-4.07925	0.771535	1
-4.78889	-1.15289	1
-4.42581	3.95999	1
-3.12117	3.82098	1
-3.5741	-1.80494	1
-2.1535	0.472657	1
-4.05873	-2.15431	1
-0.54025	-2.33016	1
-5.57648	2.12042	1
-3.34469	1.75878	1
-2.99054	-1.0009	1
-3.58987	-0.228064	1
-4.37858	-1.86429	1
-4.73148	0.827846	1
-1.95526	1.26936	1
-5.54818	1.82948	1
-2.70487	1.56747	1
-2.36393	-1.15606	1
-2.17187	-0.573868	1
1.50501	-6.26095	1
-4.27213	-1.84638	1
-2.89196	-2.73786	1
-1.95238	1.46214	1
-5.44673	2.54996	1
-3.38228	-0.323838	1
-2.04476	1.53745	1
-4.57745	-0.290638	1
-0.605096	-3.46085	1
-4.66766	4.37989	1
-3.69244	1.99876	1
-2.65012	-0.226696	1
-2.00379	-0.814065	1
-4.05097	-1.94727	1
-1.3581	-2.85936	1
-3.78893	2.88861	1
-3.19095	-3.58912	1
-4.2585	1.05578	1
-2.22606	-0.575519	1
-3.20186	-1.80271	1
-6.55617	2.77681	1
-2.76368	-3.93597	1
-5.60987	2.62592	1
-5.82154	6.03136	1
-5.22188	-1.67241	1
-4.97045	7.44466	1
-3.81321	1.68519	1
-2.20513	2.28675	1
-3.08441	0.840268	1
-2.02741	-1.90253	1
-3.50389	-1.87913	1
-3.87361	-0.1471	1
-1.5164	-2.07479	1
-4.09044	1.63069	1
-3.33328	-0.981067	1
-3.66551	1.03438	1
-3.78146	1.28317	1
-2.71921	1.87161	1
-4.12837	1.21034	1
-2.27109	0.416625	1
-3.22034	1.14717	1
-2.80839	-1.48889	1
-5.10845	-1.3899	1
-3.8349	1.06172	1
-4.36716	4.52557	1
-1.13144	-3.98469	1
-5.44678	1.42137	1
-4.35965	2.31813	1
-2.57451	1.24015	1
-1.57801	0.736432	1
-1.8023	3.16671	1
-3.95882	-1.44463	1
-5.69832	-0.821616	1
-3.40877	-2.514	1
-4.12371	2.91854	1
-3.79233	0.175364	1
-3.53489	2.18247	1
-5.00659	-0.77333	1
-5.00378	3.05605	1
-2.47781	-1.48216	1
-2.9241	1.15204	1
-2.68336	2.47126	1
-4.19554	0.981583	1
-4.12057	1.90658	1
-6.98067	-1.15417	1
-2.40958	-1.0023	1
-2.22264	-2.31225	1
-2.3412	-1.82604	1
-4.21974	-2.03032	1
-3.51335	0.0240742	1
-4.7293	3.30487	1
-3.87822	3.03233	1
-2.94205	-1.73942	1
-4.10649	2.91182	1
-2.58957	-0.556011	1
-3.66723	-2.63743	1
-1.98801	-0.629946	1
-3.3341	1.04946	1
-2.85892	-1.99105	1
-2.03839	-3.89309	1
-4.92726	-0.105242	1
-3.90309	2.67738	1
-2.76468	2.12126	1
-4.90115	0.0677125	1
-2.85018	-1.89165	1
-1.72993	-0.16309	1
-3.18501	-0.992598	1
-3.10258	-1.54964	1
-3.85745	2.87295	1
-2.28444	-0.121544	1
-3.38518	0.223954	1
-4.8411	2.25326	1
-5.17024	3.17362	1
-3.73093	7.11813	1
-4.73573	1.4658	1
-3.24682	5.93298	1
-0.655364	-2.8627	1
-1.11866	-4.986	1
-5.60354	1.13645	1
-3.90676	-1.69037	1
-3.14528	-2.40244	1
-2.10745	-1.33359	1
-1.88755	-1.57834	1
-1.07895	-3.05093	1
-4.26344	-2.27068	1
-5.52558	1.05044	1
-2.92844	0.222084	1
-5.74755	-0.930225	1
-3.81048	0.158503	1
-2.15873	-2.70305	1
-1.84092	-3.17781	1
-2.33209	0.157423	1
-3.91527	-1.74247	1
-3.58482	-0.0842647	1
-5.24905	0.276025	1
-4.75414	-0.243906	1
-1.99	-1.83211	1
-1.72853	-0.975637	1
-5.85535	1.45335	1
-3.65909	0.0704754	1
-2.83923	-1.00154	1
-4.04933	-1.76859	1
-4.13833	-2.27217	1
-2.68931	4.05725	1
-3.42627	-2.49303	1
-0.889552	-2.90672	1
-2.83779	-0.739985	1
-4.51873	1.09512	1
-3.21413	-2.47828	1
-6.56421	2.73062	1
-2.50761	-3.37556	1
-2.63849	-4.30331	1
-3.95699	1.94226	1
-5.96868	5.08086	1
-3.54278	-5.23033	1
-3.25572	-3.84774	1
-3.70976	-0.776421	1
-5.00839	-1.66138	1
-2.49112	-0.944198	1
-5.30448	0.429773	1
-2.50622	3.9963	1
-4.74389	0.759355	1
-2.46222	-0.492843	1
-4.06063	-1.71472	1
-3.76061	-5.09299	1
-2.85	-3.01295	1
-4.42026	2.77088	1
-4.21919	-1.1934	1
-4.27212	-0.709585	1
-3.13835	-1.50548	1
-4.64061	-1.06064	1
-3.65907	-0.585466	1
-4.34683	-3.59141	1
-2.34127	-4.78999	1
-3.49588	-0.125293	1
-2.8359	-0.607513	1
-4.20896	-1.67205	1
-2.87523	-1.79407	1
-4.29762	2.0145	1
-5.26755	0.0542976	1
-3.9895	2.28031	1
-3.77443	-1.96712	1
-3.78544	-2.07108	1
-4.91536	-0.74788	1
-3.87671	3.58637	1
-4.74544	2.12409	1
-2.6894	0.788029	1
-4.57845	0.692965	1
-3.45625	-0.420719	1
-5.20395	1.7095	1
0.108391	-2.69141	1
-5.10836	1.64401	1
-2.20636	-2.32974	1
-4.96794	4.5149	1
-1.63746	1.98311	1
-2.66377	3.01279	1
-3.55106	-3.64319	1
-3.30138	-1.21018	1
-5.61797	2.53187	1
-5.83403	0.823176	1
-2.95502	1.66988	1
-6.56012	4.55421	1
-4.31476	1.07228	1
-5.41332	-0.547671	1
-5.70827	2.41723	1
-2.06581	-4.58897	1
-4.142	0.623319	1
-5.7142	3.32286	1
-4.62187	2.39302	1
-2.64753	-0.420438	1
-4.73332	2.66361	1
-2.50879	-5.18727	1
-4.65965	-2.30161	1
-3.6392	-3.58524	1
-3.64044	-1.46835	1
-3.12296	1.00228	1
-5.40014	-2.02801	1
-3.71037	-7.76575	1
-3.0088	-0.922697	1
-3.25069	-3.24559	1
-2.84376	-0.762373	1
-2.40564	0.51708	1
-2.34529	-0.150365	1
-1.34112	-1.75507	1
-3.99739	-1.36149	1
-3.84036	1.27363	1
-4.48127	-1.76921	1
-3.45942	0.17931	1
-2.00036	-1.39304	1
-6.82906	1.20698	1
-5.42825	3.99823	1
-1.32144	-3.7461	1
-5.39404	1.61667	1
-3.37568	-3.14009	1
-5.50258	-0.189079	1
-3.34803	-0.773788	1
-3.18821	-1.37552	1
-1.99949	0.277261	1
-3.18037	1.21512	1
-1.06097	-0.924782	1
-5.03812	4.55634	1
-3.035	1.07303	1
-4.99453	-1.35995	1
-2.83671	0.143323	1
-2.7778	-0.700004	1
-1.89533	-4.41452	1
-2.97517	-1.87201	1
-3.47577	3.7791	1
-2.90094	3.61139	1
-3.93488	-0.734203	1
-3.11101	2.37647	1
-5.93953	-0.296294	1
-2.48695	-2.54212	1
-2.90259	-0.0787713	1
-3.16112	-0.182459	1
-3.30054	-2.41917	1
-3.30361	3.11851	1
-1.30421	-3.64636	1
-2.7884	-0.660664	1
-4.10237	4.16093	1
-5.54508	4.59156	1
-2.64449	-1.93604	1
-3.59611	2.58833	1
-7.81777	3.55755	1
-4.97307	-1.27597	1
-4.86975	0.320629	1
-4.39022	0.893881	1
-2.59012	-1.43621	1
-3.97582	5.53918	1
-4.704	-0.148159	1
-2.18717	-0.327495	1
-2.96792	0.321883	1
-3.56048	1.67644	1
-2.15973	-3.18608	1
0.488881	-0.356914	1
-3.61456	-1.43783	1
-3.66605	-3.63432	1
-2.05634	0.633206	1
-3.23449	0.264247	1
-4.73088	1.15244	1
-3.39543	-0.337943	1
1.29966	-2.2829	1
-3.48278	0.835092	1
-2.87641	4.16243	1
-1.78602	-0.598006	1
-2.36884	0.0415491	1
-3.07074	2.10716	1
-4.2085	-5.33654	1
-2.42967	4.08885	1
-3.12917	-4.52958	1
-4.00069	1.79186	1
-4.74851	3.95928	1
-4.86771	1.52568	1
-5.13407	0.684121	1
-5.38295	2.91783	1
-4.46993	1.2109	1
-3.05453	0.333201	1
-4.08864	-2.68855	1
-3.77014	-2.0951	1
-3.9872	4.7824	1
-4.68678	3.9479	1
-3.26333	-5.00962	1
-2.50148	0.732431	1
-2.82313	0.650396	1
-3.46899	-0.629511	1
-3.81353	-0.850945	1
-4.29261	1.90028	1
-4.38169	0.416427	1
-3.18423	-1.57386	1
-3.58784	-1.93475	1
-3.92778	-0.811408	1
-5.42676	-0.0571703	1
-3.86095	-0.0381695	1
-5.18074	6.4606	1
-1.07911	-1.72603	1
-4.83403	-1.17544	1
-2.98445	3.12966	1
-2.19965	-3.51148	1
-3.20086	-2.37797	1
-3.64757	-3.00204	1
-3.85182	-1.55366	1
-6.79272	-0.483521	1
-4.48757	-0.126166	1
-1.07011	-3.92819	1
-2.16183	-0.972187	1
-5.46492	0.561154	1
-3.21049	3.35993	1
-4.03474	1.41575	1
-4.2691	0.513391	1
-2.2453	1.55027	1
-2.39	0.267292	1
-4.45835	1.76573	1
-2.67504	1.41496	1
-6.32371	2.10795	1
-1.24616	-2.67902	1
-5.01218	-2.26023	1
-3.37269	4.06246	1
-4.66359	-2.36872	1
-2.71972	0.655767	1
-5.15123	2.45361	1
-3.82757	-1.8827	1
-4.61812	-1.9755	1
-6.08835	4.24182	1
-1.39652	-1.36577	1
-3.75948	-0.111491	1
-1.28083	-0.797324	1
-3.24374	2.17227	1
-2.8576	-3.65273	1
-3.76213	-3.49642	1
-2.87632	-0.89668	1
-5.62463	4.99039	1
-3.53357	-0.595404	1
-4.77043	-0.427653	1
-5.59152	1.4873	1
-4.21281	-2.65275	1
-1.28329	0.735362	1
-1.97503	-3.35211	1
-3.08197	-0.546623	1
-3.48663	-0.495577	1
-3.3221	2.17153	1
-4.96895	0.148125	1
-2.13866	0.219679	1
-4.57034	-0.434649	1
-3.63569	2.25403	1
-2.83099	-0.94531	1
-2.99001	-0.828218	1
-4.67516	2.70637	1
-3.71132	-0.105569	1
-3.53489	2.22447	1
-3.44758	-1.23561	1
-5.60149	2.48308	1
-4.80738	0.725176	1
-5.67505	0.873904	1
-3.25934	1.30772	1
-3.79428	-0.829117	1
-2.73423	2.76498	1
-4.26652	0.816561	1
-1.88503	-3.93873	1
-3.5491	1.2678	1
-3.59996	0.203018	1
-3.66162	-0.72304	1
-2.2351	-5.92396	1
-4.04977	0.354309	1
-1.63334	-2.06456	1
-2.65044	2.099	1
-3.03211	0.870137	1
-0.320349	-2.61784	1
-2.70342	-2.0665	1
-3.88938	-1.65563	1
-1.13374	0.21156	1
-2.71451	1.86432	1
-3.2627	0.0182829	1
-2.65379	-0.37385	1
-4.48268	-2.03599	1
-5.3496	-2.24808	1
-3.14774	-2.36707	1
-3.55204	0.841624	1
-4.12056	1.34931	1
-4.61485	0.754523	1
-0.828	-1.27823	1
-4.6588	1.0685	1
-5.42918	1.81564	1
-4.59707	1.33606	1
-4.78268	-4.59027	1
-2.27556	-1.06665	1
-2.03704	-2.50857	1
-2.21827	2.45362	1
-3.57546	3.52552	1
-2.78087	-0.0184471	1
-3.22191	-3.17057	1
-5.20717	-2.01737	1
-4.86338	0.470331	1
-3.94109	-3.15485	1
-0.247503	-4.21544	1
-4.72935	5.52329	1
-3.69791	-2.15653	1
-3.27541	0.0143975	1
-3.08387	1.76897	1
-2.53315	0.530498	1
-1.62669	-2.44025	1
0.421358	-1.28477	1
-5.15662	-0.495691	1
-2.26334	0.182899	1
-1.4895	1.96171	1
-2.87124	-0.972185	1
-3.06938	1.34323	1
-3.79069	-2.33134	1
-3.15315	2.19836	1
-4.55841	-0.692752	1
-1.92418	-3.11549	1
-4.19596	0.956406	1
-1.88659	-1.27895	1
-5.78887	1.74058	1
-5.12291	5.2343	1
-3.7318	0.376791	1
-4.81269	2.83801	1
-3.0521	1.52182	1
-4.78497	2.30461	1
-2.29117	-1.60012	1
-1.70836	1.27886	1
-2.85674	2.18193	1
-3.63208	2.80041	1
-5.76339	1.75001	1
-3.48667	2.44531	1
-2.3444	-2.44335	1
-3.98	0.394996	1
-1.09263	-2.20838	1
-3.42838	-3.19772	1
-4.65191	2.69363	1
-4.03257	1.35301	1
-0.386052	-0.361208	1
-2.00908	-2.04971	1
-1.71221	-0.340363	1
-3.57886	-0.968991	1
-3.4804	0.192694	1
-4.44807	2.68361	1
-2.94867	4.59753	1
-4.42329	0.00504081	1
-4.31751	-2.10354	1
-3.48341	-2.21788	1
-4.76991	-3.06707	1
-4.48199	-2.75858	1
-1.70692	-3.04764	1
-4.5429	1.36344	1
-4.51187	0.273285	1
-3.12744	-3.61856	1
-2.6027	-2.61748	1
-2.66717	0.0544006	1
-1.18019	-3.36066	1
-3.58281	-2.59381	1
-4.14944	-0.302336	1
-5.32966	3.65322	1
-2.34362	-1.72572	1
-1.87706	0.340832	1
-1.98702	-3.5396	1
-4.61245	-1.1734	1
-2.41008	-0.0912592	1
-2.67775	-0.237106	1
-3.56992	1.4444	1
-4.48498	0.781534	1
-2.90552	0.723882	1
-2.19057	-3.84509	1
1.42715	-3.89953	1
-3.66705	3.46567	1
-3.73388	3.6508	1
-1.96614	-3.40854	1
-2.68217	0.21312	1
-4.4176	-2.10007	1
-3.87687	1.84517	1
-5.23597	-0.702486	1
-7.28537	-1.80533	1
-2.23272	-0.857358	1
-5.01182	-2.17833	1
-2.61716	0.969645	1
-4.8622	-0.447187	1
-4.44728	2.48103	1
-2.6871	-2.14271	1
-1.57459	-5.98543	1
-5.15095	-0.205751	1
-4.77851	0.727877	1
-2.87616	-4.02371	1
-4.39757	3.55047	1
-3.05206	1.75707	1
-0.885415	-2.48355	1
-5.04874	1.23784	1
-1.69538	1.10083	1
-3.59526	-0.218798	1
-2.02939	0.182997	1
-3.88137	-0.749001	1
-4.34248	-1.19102	1
-5.66629	3.41557	1
-4.02753	-0.527146	1
-3.2154	-1.35774	1
-3.39171	-0.399525	1
-5.22883	1.43329	1
-1.41915	-0.0626282	1
-2.87636	-0.219316	1
-2.77266	-1.01125	1
-6.36864	0.16523	1
-5.61897	3.65922	1
-3.91198	3.81965	1
-4.74999	-2.1954	1
-5.9487	-2.75108	1
-5.33523	2.16753	1
-4.92603	-3.8296	1
-2.12371	0.15414	1
-3.58537	-0.221911	1
-3.5857	0.121698	1
-3.31041	0.250333	1
-4.53334	0.395486	1
-3.52381	1.0554	1
-4.1015	1.9921	1
-3.82413	-1.68805	1
-4.92767	2.02144	1
-2.7263	0.33418	1
-3.65139	5.22939	1
-5.08465	2.29915	1
-6.0354	1.86512	1
-4.20137	-0.633687	1
-3.67898	2.15814	1
-4.26964	-0.0189125	1
-3.885	0.562158	1
-3.86499	0.0252854	1
-5.3598	-0.673082	1
-5.06058	0.547341	1
-3.43949	1.21146	1
-3.44537	0.769505	1
-2.94286	-3.20158	1
-3.96032	-0.447799	1
-4.42328	-1.77676	1
-4.43187	2.66493	1
-3.74045	-1.04608	1
-4.77486	-0.961508	1
-4.63993	2.03545	1
-4.79424	-0.570685	1
-2.91451	-1.34869	1
-3.64725	-2.32146	1
-3.48799	0.579029	1
-2.91174	-2.2449	1
-3.2872	-0.301636	1
-4.72939	3.48513	1
-3.97019	-2.91779	1
-6.37347	0.0598541	1
-1.92408	-1.08879	1
-2.77247	0.665446	1
-3.24072	-1.63522	1
-5.43098	-1.14951	1
-1.94693	-0.956876	1
-2.56919	-4.24974	1
-4.79359	1.44238	1
-5.00773	-2.37239	1
-4.43326	0.847214	1
-4.21034	-3.25812	1
-6.66421	1.88427	1
-2.07287	-3.01007	1
-4.77392	-1.33653	1
-5.6449	2.5104	1
-5.94356	1.47844	1
-3.37387	2.00834	1
-2.80806	-0.240182	1
-3.82429	-0.700271	1
-7.0115	3.11302	1
-4.12038	3.83208	1
-2.18323	-1.45875	1
-2.57321	-0.201783	1
-2.68321	-2.2301	1
-3.46336	-1.40726	1
-4.82068	1.64205	1
-2.9262	-2.93933	1
-4.56961	-0.0183282	1
-2.75548	-0.214842	1
-4.36618	-2.49243	1
-2.30086	-1.84402	1
-3.83556	0.718137	1
-3.1329	-3.13737	1
-4.45398	0.952809	1
-2.66738	-2.79323	1
-5.6504	0.541444	1
-4.07736	-0.0320134	1
-5.59817	-0.124489	1
-4.90602	1.48128	1
-5.16518	0.00574911	1
-3.71166	-1.49629	1
-4.33791	-1.60428	1
-2.47115	-0.712694	1
-2.03409	2.91229	1
-5.0188	0.299634	1
-5.24098	0.245232	1
-6.40511	2.08031	1
-6.60394	0.720488	1
-4.478	0.903999	1
-3.62821	-3.18059	1
-3.93945	-1.11449	1
-2.23564	-1.09266	1
-2.563	-0.637396	1
-4.34426	-2.62455	1
-2.65714	-3.25965	1
-4.18535	1.1604	1
-4.25667	3.23951	1
-4.99275	0.33328	1
-3.27243	-0.292217	1
-1.73834	-2.094	1
-3.15594	-1.63302	1
-4.20658	-1.67283	1
-3.24145	-3.46083	1
-2.54974	-3.46567	1
-3.54146	-2.08415	1
-2.89882	1.94499	1
-3.39495	-0.956653	1
-3.3047	3.98847	1
-2.19312	-1.99562	1
-4.10121	-1.23657	1
-3.04551	-3.0678	1
-3.44099	-5.57368	1
-3.33119	-2.86112	1
-5.52615	3.80046	1
-3.56073	1.74234	1
-3.79731	0.352411	1
-3.70381	-0.838569	1
-4.03213	-1.09252	1
-3.54769	3.55856	1
-2.58416	-0.505942	1
-4.70764	0.594719	1
-3.27719	-2.51641	1
-1.8242	-0.27471	1
-6.10384	4.09599	1
-3.37788	-0.121121	1
-3.744	1.7167	1
-2.95598	1.02085	1
-5.40526	2.52592	1
-4.31944	-2.98995	1
-4.54933	0.908311	1
-3.45333	1.4372	1
-4.50216	0.739082	1
-3.61812	1.89863	1
-5.82938	-3.15792	1
-4.64273	1.41572	1
-3.44321	-1.53531	1
-3.25741	-3.77551	1
-7.65319	0.412204	1
-2.1125	-1.37527	1
-2.85667	2.07898	1
-6.0587	0.336756	1
-4.37401	1.09678	1
-4.79808	-1.68518	1
-4.232	-1.53038	1
-3.27489	-0.39689	1
-2.74858	-1.632	1
-3.21392	-1.12962	1
-1.51663	2.24087	1
-3.57337	2.07242	1
-3.58752	-3.27409	1
-3.29328	0.260243	1
-3.76037	-0.945572	1
-6.08231	2.28958	1
-4.28533	1.88724	1
-4.29783	1.25849	1
-3.39081	-0.674402	1
-3.28739	2.11204	1
-6.94577	1.15819	1
-5.95554	1.11403	1
-4.60076	-0.307153	1
-4.93508	-0.603656	1
-4.55477	2.1981	1
-4.53584	-0.0185022	1
-5.95329	0.693946	1
-4.72784	0.341818	1
-3.25316	-3.98672	1
-2.29394	1.54923	1
-4.95912	0.648721	1
-3.80912	-5.22635	1
-4.60887	-2.28357	1
-3.03637	3.5288	1
-4.50812	2.2376	1
-4.66796	-0.223502	1
-3.98676	6.0404	1
-3.42906	-1.47789	1
-4.96738	0.635485	1
-4.90493	5.87208	1
-5.39097	-1.35122	1
-3.65772	-1.28665	1
-2.8574	-1.63232	1
-2.67008	-0.207669	1
-3.08486	-2.74404	1
-2.09804	0.258979	1
-4.20765	-2.1038	1
-4.17912	-3.09432	1
-4.42615	-0.333243	1
-4.9004	-0.303501	1
-4.44774	-0.0476913	1
-3.11777	-0.376202	1
-1.89243	-1.22653	1
-4.0148	1.09918	1
-5.27691	3.04814	1
-3.67876	-2.48939	1
-4.44347	-3.3393	1
-2.12982	0.348515	1
-5.66112	1.39759	1
-5.949	3.8829	1
-4.43094	0.72045	1
-5.44175	2.08208	1
-5.52371	2.94547	1
-4.25384	1.48245	1
-4.80984	3.16342	1
-3.98211	-2.06308	1
-4.06297	0.733813	1
-3.71653	-1.64921	1
-3.85089	-1.64349	1
-1.69191	-3.12603	1
-2.61228	1.06575	1
-1.84149	-4.1383	1
-3.53809	-2.32701	1
-1.79407	-0.142914	1
-2.2514	-1.60973	1
-4.25618	1.36601	1
-2.29374	-1.50192	1
-1.94528	-1.20995	1
-5.41837	2.11341	1
-2.73968	-1.37112	1
-4.38864	-1.79694	1
-1.76639	-2.8801	1
-4.65906	1.42574	1
-2.79844	0.956509	1
-5.81301	2.704	1
-5.45413	-1.34291	1
-3.41242	-4.22219	1
-4.16043	1.0059	1
-3.29878	-1.17428	1
-2.18611	1.67746	1
-1.60539	0.662623	1
-5.12387	0.992865	1
-2.68663	-4.34384	1
-4.57628	1.2545	1
-3.52943	1.91092	1
-2.19127	1.46275	1
-6.39783	-2.44019	1
-3.87963	-1.03834	1
-4.29948	0.493442	1
-4.08781	-2.85914	1
-4.06134	2.83824	1
-3.22082	0.679059	1
-4.94352	3.0752	1
-1.34125	-4.09349	1
-4.14443	6.94785	1
-2.19449	-2.1573	1
-2.46637	1.45704	1
-4.04507	-1.63705	1
-4.33236	-0.176228	1
-4.90795	1.0337	1
-2.32338	-0.879398	1
-3.7733	-2.20036	1
-0.842757	-3.43541	1
-3.47057	1.26511	1
-3.7865	-3.01852	1
-3.86313	2.0505	1
-4.73331	3.76647	1
-2.59283	-5.11113	1
-2.9604	0.0544224	1
-4.13995	2.08083	1
-4.97391	1.25282	1
-4.99712	2.66587	1
-4.08077	0.165973	1
-4.64448	-0.147407	1
-3.86585	2.63915	1
-4.79901	0.103079	1
-3.86819	-0.942849	1
-3.6011	3.01358	1
-3.13752	-0.506552	1
-2.92099	-1.58194	1
-1.74016	-5.23238	1
-2.66092	-3.95587	1
-2.58826	4.28053	1
-0.338585	-3.91832	1
-2.70487	-0.99383	1
-4.63124	2.70203	1
-0.52645	-4.44403	1
-3.51351	-0.730657	1
-3.37038	-0.6056	1
-6.51963	3.72485	1
-1.46519	-4.23933	1
-3.67063	2.93969	1
-3.06384	-1.83417	1
-0.504097	-4.83097	1
-3.99297	-1.13295	1
-5.94157	2.74218	1
-2.51705	-0.882463	1
-5.05239	2.55129	1
-4.1071	-5.97069	1
-5.09072	2.39383	1
-2.70094	-2.33269	1
-5.15142	1.31476	1
-4.67092	-4.35576	1
-3.78006	-0.828309	1
-3.94127	-0.867169	1
-5.08852	2.92362	1
-3.4436	0.521611	1
-4.02203	-1.3639	1
-5.65779	3.17638	1
-3.20075	1.7428	1
-3.45837	-0.63282	1
-5.51908	-1.81704	1
-1.31851	-3.76802	1
-1.37602	-2.56028	1
-3.30031	4.11113	1
-2.77629	1.61876	1
-1.96502	-2.04957	1
-4.83766	-0.689763	1
-4.61354	-2.5557	1
-0.395425	-2.80646	1
-3.99163	-2.54796	1
-3.53828	-0.705755	1
-5.14613	0.674986	1
-2.63671	-2.16485	1
-2.70062	2.33546	1
-5.31369	-1.22692	1
-3.8346	1.20063	1
-4.23248	-0.436854	1
-2.94061	0.265423	1
-3.26093	-2.23289	1
-2.94262	-2.53429	1
-2.89727	-3.79178	1
-4.29896	-0.447934	1
-2.87859	1.69687	1
-2.84248	-0.543382	1
-5.83826	0.624638	1
-4.28543	-0.482676	1
-2.03014	0.581354	1
-2.38701	-2.05497	1
-4.02078	0.82978	1
-4.70728	-0.259567	1
-5.11322	0.145615	1
-3.53414	-0.337934	1
-2.56577	-1.9412	1
-4.19316	-1.28372	1
-4.50956	-0.0642903	1
-7.28862	4.53454	1
-6.73001	2.43263	1
-3.46109	-0.939878	1
-2.81481	-3.19142	1
-4.35744	0.598289	1
-2.47227	2.15916	1
-3.55575	-0.572145	1
-3.07965	-0.449939	1
-5.24562	-2.52433	1
-4.26099	2.14088	1
-2.10182	-4.15334	1
-4.20788	1.04879	1
-4.07661	3.871	1
-3.23062	-0.166757	1
-2.56326	-4.60029	1
-4.10591	-0.845455	1
-3.57576	1.70518	1
-4.14038	0.795104	1
-6.62134	1.3118	1
-3.89157	-2.09954	1
-5.29839	-0.248252	1
-5.32781	1.19036	1
-4.12351	0.606748	1
-3.72373	-3.88856	1
-2.84585	-5.35472	1
-5.4101	-0.918094	1
-5.95423	0.66756	1
-4.7964	1.85588	1
-5.66412	2.15702	1
-1.89928	-2.78494	1
-3.35478	-2.66487	1
-3.32597	-0.295597	1
-2.41275	-0.664508	1
-2.62714	0.0245616	1
-6.08131	-2.54863	1
-4.15683	-3.95151	1
-3.2681	-0.238331	1
-3.642	1.80888	1
-3.89276	-0.668993	1
-3.50449	-3.1723	1
-2.66176	-0.0212258	1
-4.10815	-1.97134	1
-4.50346	2.14708	1
-4.47941	-1.2915	1
-4.4502	1.29311	1
-3.21493	1.79522	1
-3.57675	2.32527	1
-4.17488	1.57614	1
-3.91694	1.21172	1
-3.72667	-0.495464	1
-4.14387	-2.70812	1
-5.41293	-0.225783	1
-4.3046	2.0911	1
-4.61639	3.40273	1
-3.02098	2.05487	1
-6.44581	1.9347	1
-4.72748	-1.74218	1
-4.62736	3.784	1
-4.22914	-1.17314	1
-4.74547	1.51695	1
-6.44632	2.7453	1
-4.04922	1.1941	1
-3.94717	-0.816592	1
-4.10616	2.71215	1
-4.84628	0.819046	1
-4.82824	3.11357	1
-4.37319	1.30134	1
-1.70733	-1.93114	1
-3.96474	0.765823	1
-2.26598	-2.49333	1
-1.3609	-2.63885	1
-4.25929	0.66225	1
-3.76345	1.45631	1
-3.83058	4.18517	1
-4.86403	2.27847	1
-1.91162	2.07193	1
-5.99572	-1.91435	1
-2.26766	-1.48739	1
-4.65933	0.14004	1
-3.35592	-1.45235	1
-5.93721	2.05227	1
-5.62037	1.71548	1
-3.11317	-1.21828	1
-3.93654	2.94324	1
-3.57024	-2.60055	1
-7.18677	0.328046	1
-3.25644	-4.01991	1
-5.20007	-0.644538	1
-4.84207	5.08563	1
-5.256	-0.948555	1
-3.21089	5.00677	1
-4.84617	3.99919	1
-3.93275	-2.78803	1
-4.22162	0.0406983	1
-6.02808	1.98217	1
-3.01267	1.43122	1
-3.69062	0.587094	1
-4.36123	0.863685	1
-6.1019	-1.32282	1
-3.68759	-1.13975	1
-3.3829	-2.65841	1
-2.83175	0.236684	1
-2.41148	0.42464	1
-4.83575	-1.5941	1
-5.76833	0.653773	1
-4.73787	-1.04436	1
-6.08493	0.230664	1
-3.87214	3.14473	1
-7.2086	3.15646	1
-3.5085	0.629414	1
-5.225	-3.1755	1
-4.13413	1.60428	1
-2.51951	-2.50313	1
-6.22577	5.23803	1
-3.96205	-1.68914	1
-2.98288	-0.169971	1
-3.95206	-0.941887	1
-4.45248	-0.382026	1
-2.69586	-1.75979	1
-3.20921	-0.4375	1
-4.82	3.43408	1
-2.33608	1.5923	1
-3.94011	0.867815	1
-2.39378	-1.50481	1
-3.49273	1.75889	1
-4.03774	-1.10063	1
-0.675805	-1.00884	1
-4.94657	-0.549987	1
-4.7615	1.53754	1
-2.98409	0.711912	1
-3.68367	2.42642	1
-2.70322	-1.12706	1
-3.43444	-1.06532	1
-3.03462	-2.35457	1
-4.5989	0.340048	1
-4.94969	0.568284	1
-3.09999	1.85382	1
-2.15672	-4.13996	1
-1.67835	0.721203	1
-7.69548	7.62692	1
-6.38099	1.01203	1
-5.30586	-2.97567	1
-3.56337	2.64373	1
-3.80435	-0.266757	1
-3.8822	-0.711177	1
-3.4465	1.23832	1
-2.8229	-0.293571	1
-3.99235	-2.73076	1
-5.26965	0.713548	1
-1.95305	0.00389842	1
-2.49406	-2.08132	1
-4.66179	1.08453	1
-3.78194	-0.969929	1
-3.37936	2.69435	1
-2.80336	-1.24208	1
-3.98987	1.37578	1
-3.71916	1.56533	1
-1.91456	-1.0471	1
-4.59096	-0.75375	1
-2.66405	-3.92195	1
-2.14866	-1.44289	1
-3.79421	0.807744	1
-3.036	1.86182	1
-2.35981	-3.21579	1
-2.86119	-0.939873	1
-3.27125	0.574168	1
-2.79853	-0.564224	1
-5.29323	-3.03211	1
-4.34568	3.32095	1
-3.8663	0.870953	1
-3.51707	-3.42862	1
-5.90752	2.74301	1
-2.64943	-4.34375	1
-4.00269	0.177094	1
-4.95277	-2.01541	1
-3.60826	0.738571	1
-0.676377	-2.37535	1
-2.9763	1.02634	1
-4.35148	-1.62133	1
-5.38597	-2.40154	1
-4.99657	0.0733398	1
-3.79848	-2.36527	1
-4.27993	4.87112	1
-2.98771	-2.78582	1
-2.83344	1.95836	1
-2.12849	-6.22795	1
-4.33275	-3.25166	1
-2.90702	-1.40755	1
-5.52603	-2.17162	1
-2.69019	-1.99767	1
-4.39263	-0.886743	1
-2.18208	0.917196	1
-2.3368	-2.29483	1
-3.75468	-1.31913	1
-4.52825	1.54055	1
-3.76736	5.87584	1
-2.71296	1.12049	1
-4.73874	-0.796363	1
-3.83976	0.702434	1
-6.60094	1.88561	1
-2.7557	-0.585934	1
-5.55069	1.89678	1
-5.28907	-1.89364	1
-3.00936	-0.354598	1
-3.8645	2.83981	1
-3.1553	-0.173293	1
-4.0796	-1.34741	1
-4.25798	-0.158417	1
-4.34042	-0.438912	1
-4.53506	4.74524	1
-5.27989	-0.817793	1
-5.22096	-1.84192	1
-3.64672	-1.11597	1
-1.9453	1.07398	1
-5.07347	2.37646	1
-3.19026	-0.0331868	1
-2.99637	0.0205143	1
-3.67124	4.03412	1
-4.33152	3.29227	1
-2.90612	-2.12537	1
-3.23329	0.642867	1
-2.81986	-5.64217	1
-3.76879	1.36676	1
-5.52545	-4.39075	1
-3.83081	1.12488	1
-5.33264	2.52046	1
-5.12377	-1.27744	1
-3.8119	-3.22755	1
-5.0237	2.27386	1
-3.08645	-4.18533	1
-5.16639	1.80309	1
-2.17392	-1.10767	1
-2.40598	-2.61675	1
-3.76976	0.460604	1
-4.06314	4.24611	1
-2.17219	1.21045	1
-3.76814	0.325553	1
-5.59494	-1.13145	1
-2.57913	-2.45289	1
-2.68549	-2.10232	1
-1.39313	-4.18044	1
-2.29848	0.68265	1
-2.56963	3.26769	1
-3.24194	1.54115	1
-4.30588	-1.11107	1
-4.87484	-0.598942	1
-5.41944	-1.37303	1
-4.24629	0.638792	1
-5.75289	-2.4679	1
-3.55046	2.01178	1
-3.31932	0.199126	1
-2.43901	-3.0577	1
-2.19789	0.258167	1
-4.93681	1.80573	1
-4.93796	-1.84766	1
-2.36885	-2.03619	1
-0.52677	-1.01594	1
-4.97442	-0.536166	1
-4.11921	-1.64503	1
-5.52361	2.20376	1
-4.72453	-0.358303	1
-4.51987	-2.58297	1
-2.428	-4.27408	1
-5.19295	-1.95713	1
-3.76358	-2.18249	1
-5.32395	1.96373	1
-2.42357	1.23752	1
-4.65738	-1.51603	1
-3.94324	-4.66484	1
-1.17178	-4.36446	1
-3.37582	1.21816	1
-5.5896	4.2299	1
-4.48501	4.94965	1
-3.15977	2.70109	1
-2.87248	1.87497	1
-2.93211	-1.78757	1
-5.35431	3.32938	1
-4.01173	-5.1506	1
-5.60706	-1.70316	1
-5.5439	0.651025	1
-2.58124	-2.23343	1
-3.1	-1.94137	1
-4.69557	0.336182	1
-2.40632	-4.22036	1
-4.13395	1.10175	1
-4.08834	0.127461	1
-5.41214	4.06033	1
-2.58178	1.21392	1
-3.35578	0.376042	1
-5.20416	-3.5322	1
-2.67216	0.721163	1
-3.73597	-1.27248	1
-4.84336	1.15087	1
-0.903003	-1.66296	1
-1.41227	-2.93429	1
-3.13842	-0.100617	1
-2.62026	1.08267	1
-2.97527	-3.56691	1
-2.97385	-0.0950742	1
-4.18108	0.0914247	1
-2.12772	-1.88376	1
-5.58467	1.4584	1
-3.9749	2.57528	1
-3.60821	-1.83315	1
-3.50995	3.02503	1
-3.71073	-1.51024	1
-3.02934	-1.66308	1
-5.64962	-2.22048	1
-1.78511	3.60814	1
-3.82674	2.29934	1
-2.77434	0.200965	1
-1.91661	-3.07841	1
-2.71418	-0.206671	1
-4.39074	-0.228072	1
-5.98271	0.9467	1
-2.05336	-3.99397	1
-2.55155	-1.15913	1
-3.45807	-3.14902	1
-6.04337	1.48062	1
-4.32788	-1.77071	1
-4.11971	-1.36174	1
-4.2057	-0.985772	1
-5.98004	4.22741	1
-5.09434	-1.14859	1
-5.41522	-1.66465	1
-3.48618	-0.636843	1
-4.78545	2.59301	1
-3.47636	-0.742392	1
-2.88431	-3.89375	1
-6.74201	-0.154646	1
-4.50601	4.40522	1
-2.81399	3.60032	1
-3.22051	-2.47461	1
-3.69385	3.09372	1
-5.49353	0.947664	1
-4.9587	-1.66343	1
-4.39488	-0.308048	1
-5.5743	0.42055	1
-4.03153	-2.82942	1
-4.69283	-0.154056	1
-4.79065	-4.57337	1
-3.83861	-0.165358	1
-1.29738	-2.34104	1
-1.90788	1.07624	1
-4.08817	-0.192748	1
-4.70838	1.99517	1
-3.68956	-0.0475806	1
-4.10674	-0.664776	1
-2.68026	-2.59863	1
-2.34129	2.22911	1
-3.52052	-1.27787	1
-4.55126	1.26921	1
-5.66624	3.51586	1
-4.03959	-2.70695	1
-3.99884	0.580348	1
-0.538756	-4.50728	1
-4.27756	0.663078	1
-4.55352	-0.192227	1
-3.76304	1.56624	1
-4.4002	0.717905	1
-5.87346	4.21054	1
-5.54301	-2.54916	1
-1.97459	0.0390091	1
-2.23772	-3.13399	1
-8.27676	-1.51316	1
-4.2523	3.86302	1
-1.87856	-4.3596	1
-2.25493	-0.893948	1
-4.52206	-1.82538	1
-3.83775	0.155724	1
-4.30092	1.75375	1
-2.79919	-3.07494	1
-3.35668	0.453244	1
-1.77593	-1.56382	1
-3.65886	1.52387	1
-4.51417	3.07059	1
-6.29839	0.907108	1
-3.21203	2.12629	1
-3.56473	-1.99047	1
-6.1283	3.05664	1
-3.40419	2.55714	1
-2.12187	-0.187613	1
-4.20905	-2.05673	1
-4.27854	1.67583	1
-3.53662	-1.18947	1
-3.84615	-1.1394	1
-2.56844	-0.381847	1
-2.60046	-1.77802	1
-6.17835	0.224656	1
-3.50761	0.64166	1
-4.31734	-0.688663	1
-7.70952	-0.00833522	1
-4.94391	-4.64022	1
-5.05234	1.5541	1
-4.12522	0.650723	1
-3.93467	-0.77075	1
-6.01893	2.16191	1
-5.34257	0.877834	1
-4.48716	-5.33567	1
-5.07267	-0.935162	1
-5.22475	-2.33017	1
-3.91881	-1.30062	1
-4.4633	2.18897	1
-2.71228	-2.11514	1
-3.5591	3.0341	1
-4.36159	1.34188	1
-4.39046	-2.41468	1
-5.48898	-0.0301332	1
-4.74161	3.18067	1
-3.6854	-5.49079	1
-4.52041	-1.65073	1
-4.33496	-0.0179862	1
-4.18805	0.85424	1
-3.73707	2.86182	1
-4.57271	-0.862061	1
-4.36492	1.13675	1
-2.76606	-5.06211	1
-3.50232	2.08337	1
-4.04021	2.69556	1
-2.97031	2.21955	1
-2.44768	-1.4955	1
-4.32169	1.60572	1
-5.39642	1.40076	1
-2.39686	-0.216189	1
-0.558562	1.5946	1
-1.96685	-2.13069	1
-3.24773	-3.78046	1
-3.83266	-1.82152	1
-2.33862	-0.214795	1
-3.29978	2.48335	1
-5.3278	-0.0106542	1
-4.60838	3.42791	1
-5.08557	0.0921457	1
-5.92806	2.36539	1
-2.74193	0.477988	1
-6.05662	1.54673	1
-2.72983	2.3074	1
-3.71078	-1.25748	1
-6.22356	0.669079	1
-4.39614	0.0959705	1
-3.36648	-0.42318	1
-2.28471	-1.33565	1
-4.53705	0.555126	1
-5.04211	2.28372	1
-3.41143	0.321041	1
-4.38168	1.20295	1
-3.85045	-0.161682	1
-4.62404	1.69056	1
-4.36714	-0.15321	1
-4.98183	-2.13394	1
-2.82026	1.139	1
-5.46435	1.54195	1
-6.51646	1.42162	1
-2.49421	-1.86479	1
-4.53767	1.75831	1
-5.53099	-0.955028	1
-5.38329	1.5451	1
-3.57068	-1.36893	1
-3.01344	1.23351	1
-2.74243	1.6147	1
-4.90796	0.077266	1
-2.94937	-1.75563	1
-2.47143	-3.87198	1
-3.12006	1.5092	1
-4.91005	1.45196	1
-3.65247	-0.530062	1
-4.68743	-0.578344	1
-2.90226	-7.03419	1
-4.21124	0.222138	1
-4.16004	-1.95026	1
-1.16164	-2.02592	1
-4.96026	0.316318	1
-5.23952	-1.49883	1
-4.95885	-0.248912	1
-1.78657	-2.23851	1
-3.83417	-3.97511	1
-1.00567	-1.55182	1
-6.25752	6.31309	1
-3.26382	1.27579	1
-3.65458	0.27054	1
-4.7514	0.716802	1
-4.79523	-4.41836	1
-3.90563	2.68377	1
-6.47758	5.46561	1
-4.55214	0.0671103	1
-3.95159	2.61131	1
-1.37328	-4.89702	1
-1.53203	-4.59041	1
-2.78413	-3.17912	1
-2.04457	-4.59167	1
-1.66091	0.817079	1
-6.48644	1.24078	1
-2.646	0.635906	1
-2.91055	-2.43767	1
-4.35619	0.124377	1
-4.92434	-0.510846	1
-4.46458	1.81418	1
-5.98359	1.81251	1
-4.23806	4.13248	1
-3.62491	-1.44204	1
-5.5659	1.14984	1
-3.45424	-0.97168	1
-1.67438	1.40928	1
-3.4736	0.286682	1
-4.39413	0.931537	1
-2.72186	-2.08354	1
-5.06387	2.64299	1
-4.01041	2.0474	1
-5.09568	3.18242	1
-4.50267	0.580766	1
-3.24385	3.38829	1
-3.43464	2.93466	1
-5.29316	1.07942	1
-1.07501	-2.02448	1
-1.32615	-0.97701	1
-4.37653	1.24376	1
-3.93753	-1.03105	1
-3.86037	-5.15501	1
-4.07268	2.88182	1
-3.18837	3.10237	1
-2.12754	-4.08065	1
-3.51192	2.05567	1
-6.59369	0.16887	1
-4.34021	-0.0853228	1
-3.51805	-3.06538	1
-2.42351	2.55683	1
-2.9792	-0.523583	1
-4.82962	2.51668	1
-3.93762	3.08564	1
-4.2874	-2.39002	1
-3.06816	-1.03039	1
-3.94528	-2.89209	1
-7.27842	3.78894	1
-5.1781	-0.591254	1
-5.394	-2.60747	1
-4.74681	0.282931	1
-4.69453	0.236869	1
-3.78409	-2.97977	1
-4.764	0.556838	1
-4.64668	5.07789	1
-3.43768	6.71871	1
-3.44329	-2.49163	1
-0.97049	-4.27676	1
-2.22222	-1.76068	1
-3.79296	-1.47279	1
-4.72236	-1.53775	1
-3.74271	-1.58316	1
-5.51719	-1.25777	1
-3.3083	-3.13587	1
-4.14418	0.597385	1
-7.3268	-0.62105	1
-1.81937	-2.61191	1
-4.04128	2.03271	1
-2.44683	1.92301	1
-3.1566	-0.555478	1
-3.0659	-0.444402	1
-4.37072	-0.619669	1
-1.36937	-2.70908	1
-2.24713	0.419951	1
-4.46674	0.506443	1
-4.65429	1.90906	1
-3.6435	2.97902	1
-5.99387	3.65336	1
-3.81838	-1.45874	1
-5.15318	0.280659	1
-4.59506	-1.14481	1
-2.40432	-0.530197	1
-5.57927	0.980603	1
-4.04478	-1.04619	1
-3.6283	-3.1334	1
-5.28159	0.232215	1
-5.27312	2.29317	1
-4.21531	-2.17466	1
-4.99848	-2.06477	1
-3.33494	0.449056	1
-3.64059	-2.6993	1
-3.18327	-3.87157	1
-4.6993	1.12281	1
-6.17321	4.76498	1
-2.3718	1.15501	1
-5.73653	2.37488	1
-5.35977	0.763712	1
-1.25617	1.17267	1
-5.94493	2.91796	1
-3.77998	-1.87777	1
-4.71563	1.03491	1
-4.48902	-2.32773	1
-4.62552	1.20573	1
-3.5931	0.737677	1
-3.66095	1.837	1
-4.44414	0.628532	1
-2.4594	-0.423697	1
-5.19327	3.83457	1
-4.40091	1.71879	1
-5.52265	3.10462	1
-5.90674	2.00443	1
-3.65883	-2.57682	1
-4.59346	0.431785	1
-5.50503	-0.302779	1
-3.60056	-0.667645	1
-4.49852	0.186307	1
-4.96852	-1.31881	1
-2.67569	0.587514	1
-3.48361	-0.996462	1
-2.23947	-3.67983	1
-4.74134	0.750904	1
-4.10954	-2.41237	1
-4.6118	-2.01663	1
-1.86601	3.70864	1
-3.8597	-0.271435	1
-4.03085	-1.55061	1
-3.41113	-3.66887	1
-5.65628	0.53277	1
-4.79616	-0.0754988	1
-5.11142	-5.97444	1
-5.26436	-3.19156	1
-2.72226	-2.65181	1
-2.97302	-1.43791	1
-3.0738	-0.519319	1
-5.11036	0.103311	1
-5.0369	2.83797	1
-2.69286	0.77977	1
-2.77212	0.723968	1
-1.77434	1.65617	1
-5.34235	1.62705	1
-4.8507	-5.122	1
-2.85596	4.22228	1
-2.87906	-0.051559	1
-3.63066	-1.63254	1
-6.14882	-0.77013	1
-4.00872	2.8164	1
-3.05016	-2.79508	1
-5.44271	3.34595	1
-6.34618	-0.900214	1
-4.72962	0.0485439	1
-4.8961	0.886286	1
-3.51576	-3.37904	1
-4.8862	0.945931	1
-0.971884	-3.15753	1
-4.36746	-0.695446	1
-2.8272	-4.13071	1
-4.49624	-1.65207	1
-2.16671	-0.62767	1
-2.99882	-0.29543	1
-7.51448	-2.43652	1
-5.13096	2.05718	1
-6.76706	2.2943	1
-1.95098	-1.94693	1
-4.1706	1.17808	1
-6.73576	2.81079	1
-5.01898	-2.19999	1
-1.64448	0.139946	1
-4.99931	-1.59583	1
-7.10825	-2.59431	1
-3.62713	0.98758	1
-2.62839	3.0729	1
-5.54695	2.71783	1
-2.80404	-3.39129	1
-5.99793	-2.08697	1
-2.07451	-1.49581	1
-3.88362	-0.973146	1
-4.64363	-2.72411	1
-1.11785	-4.50768	1
-3.74486	-3.7227	1
-4.30166	1.28534	1
-4.95395	1.93712	1
-2.18038	-5.74946	1
-5.14793	2.70872	1
-4.50116	-0.176648	1
-3.50919	0.388801	1
-2.02643	0.188565	1
-3.87916	0.208027	1
-4.27818	-0.314162	1
-4.47372	0.255099	1
-4.54544	0.0490775	1
-4.97333	-0.0536777	1
-6.64807	-0.224452	1
-3.65289	-1.43418	1
-1.81784	-3.37728	1
-1.57586	-5.40787	1
-1.87368	0.108751	1
-4.62891	1.33754	1
-5.23755	3.26638	1
-3.50769	-3.34304	1
-4.91446	-2.59255	1
-4.94006	-0.676167	1
-6.79634	3.60684	1
[truncated: 44,085 more rows]

## Sheet: Figure 4b
Figure 4b
Simulation system: Al(111)
T = 942 K
t-SNE analysis
1	2	Label
-3.34917	-8.40571	1
-4.91553	-11.1795	1
-0.707808	-9.50907	1
-8.4967	-2.42884	1
-6.60002	-7.63723	1
-1.88177	-9.22723	1
0.465083	-11.6433	1
-1.95942	-7.99151	1
-3.30048	-12.194	1
-0.370984	-6.09761	1
-1.04063	-6.63715	1
-3.09985	-5.5751	1
-1.67115	-7.00845	1
-5.96597	-5.8668	1
-1.9157	-9.59536	1
-3.06252	-12.817	1
-7.78122	-5.81674	1
0.108157	-12.942	1
-4.38869	-5.01304	1
-3.41766	-5.79959	1
-9.76603	-7.44761	1
0.731584	-10.7623	1
-1.60903	-6.61582	1
-4.34091	-9.81494	1
-3.60817	-5.96419	1
-0.0473676	-8.36384	1
-8.66254	-4.57513	1
0.000209122	-4.30818	1
-9.91959	-6.12527	1
-1.42651	-11.8172	1
-10.2005	-6.14487	1
-4.91584	-6.03849	1
-6.92357	-6.84086	1
-2.29706	-4.99708	1
-2.65768	-9.15603	1
-1.60616	-4.6289	1
-3.94596	-7.17068	1
-1.24918	-10.3027	1
0.645244	-9.80113	1
-5.1465	-3.3107	1
-2.92382	-3.18029	1
-4.69214	-5.36741	1
0.494701	-6.30426	1
-4.41365	-4.60543	1
-0.0479743	-13.2958	1
-6.55526	-7.07317	1
-6.23834	-3.94796	1
-6.41259	-7.85696	1
-1.91794	-6.02983	1
-8.80205	-3.55145	1
-6.41331	-3.9249	1
0.582282	-13.0318	1
-2.59032	-3.80401	1
-5.39799	-11.3235	1
-6.55081	-2.14262	1
-3.21388	-9.83192	1
-4.42779	-8.28969	1
-1.89514	-12.1924	1
-1.4669	-7.03551	1
-6.7266	-10.3057	1
-7.663	-7.88023	1
-0.0289115	-11.4826	1
-6.12913	-2.26829	1
-6.85163	-3.84329	1
-5.59625	-7.75865	1
0.841568	-10.5097	1
-2.47935	-11.6873	1
-7.14109	-4.26377	1
-3.08963	-7.66947	1
-4.36575	-11.369	1
-3.09165	-4.90414	1
-5.38231	-10.8861	1
-0.453449	-11.7576	1
0.962599	-9.75195	1
-8.76877	-7.86062	1
-7.33271	-3.48626	1
0.716839	-7.45443	1
-4.28264	-11.0186	1
-1.3814	-6.76006	1
-4.33963	-7.15086	1
-6.75406	-6.19748	1
-0.89954	-12.8295	1
-4.20725	-9.39857	1
-1.32155	-8.19603	1
-3.50054	-6.80618	1
-6.60051	-2.34297	1
-4.86877	-6.75252	1
-2.63212	-4.19717	1
-5.50121	-8.32357	1
-3.73046	-6.39281	1
-1.96508	-11.4091	1
-3.03542	-4.94874	1
-8.37824	-4.49396	1
-3.97566	-8.05502	1
-5.2289	-11.5429	1
-4.74661	-5.24562	1
-6.28352	-8.86793	1
-5.3918	-5.39728	1
-6.58636	-3.57199	1
-5.91534	-8.44996	1
-6.76289	-7.18216	1
-9.55779	-6.11518	1
-9.12626	-4.00804	1
-1.9767	-11.7062	1
-2.37778	-13.3603	1
-9.09784	-5.24065	1
0.775285	-12.4588	1
1.35826	-10.1424	1
0.0978409	-7.8383	1
-7.30106	-9.5665	1
-0.647574	-6.14959	1
-6.75515	-6.32845	1
-4.40957	-5.28323	1
-9.16204	-6.53683	1
-5.2684	-2.56481	1
0.160837	-11.6683	1
-8.16737	-4.51146	1
-2.83856	-3.22588	1
-7.58139	-7.1343	1
-4.4018	-9.50384	1
-6.42679	-9.1152	1
-2.16965	-10.3318	1
-2.49838	-6.50223	1
-1.94907	-7.82677	1
-3.82019	-12.3027	1
-2.16554	-12.0011	1
-1.65467	-3.99154	1
-8.94285	-4.62835	1
-4.78589	-10.3903	1
-5.79692	-2.27587	1
-8.00597	-5.98896	1
-2.71236	-9.4504	1
-0.472603	-9.00624	1
-9.25241	-6.015	1
-2.12763	-9.18038	1
0.137645	-5.4712	1
-4.07934	-10.8985	1
-6.9812	-6.7751	1
-4.81011	-10.5074	1
-6.73283	-1.87297	1
-1.49856	-13.017	1
-4.39009	-12.2802	1
0.0888468	-4.5602	1
-4.61138	-4.06906	1
-4.14017	-11.4666	1
1.37726	-11.3119	1
-4.53812	-2.70036	1
-1.52294	-9.32616	1
-2.27751	-6.55361	1
-3.72578	-10.2086	1
-1.53248	-4.99157	1
-3.984	-5.95624	1
0.553271	-11.3726	1
-3.20468	-8.63165	1
-4.88947	-4.37682	1
-5.66184	-5.12637	1
-4.34915	-8.35565	1
-5.13446	-10.5944	1
-4.25892	-6.08917	1
-4.16383	-6.0169	1
-7.09224	-1.17769	1
-9.86395	-4.12105	1
-1.32109	-10.9964	1
-3.05064	-2.94233	1
-3.96493	-5.513	1
-3.05189	-7.47685	1
-9.05161	-10.1029	1
-8.12834	-6.33618	1
-4.36228	-13.224	1
-7.28767	-7.80514	1
-6.90249	-8.31546	1
-5.73807	-3.5664	1
-4.24997	-0.982118	1
-8.17318	-6.25376	1
-5.10537	-11.1012	1
-2.33083	-7.31891	1
-0.385123	-5.17487	1
-3.57223	-1.89066	1
1.13945	-11.0633	1
-7.40004	-6.44479	1
-4.79636	-2.88468	1
-0.797792	-12.4251	1
-4.82461	-2.01488	1
-6.51074	-4.79005	1
-1.90405	-11.8732	1
-0.00382485	-11.2965	1
-2.47894	-4.03757	1
-5.36846	-10.9846	1
-0.486374	-7.30529	1
0.0717842	-4.93418	1
0.884742	-10.1289	1
-0.584785	-11.9326	1
-4.17163	-2.80345	1
-3.83966	-4.89168	1
-4.8368	-6.85131	1
-1.01913	-6.98622	1
-0.482858	-5.30492	1
0.600488	-11.3349	1
-7.65733	-9.87349	1
-3.49497	-8.48111	1
0.553762	-12.8305	1
-4.54642	-4.70569	1
-8.02687	-8.42588	1
-6.12868	-10.509	1
-1.94521	-6.88741	1
-4.16678	-4.21372	1
-3.43235	-6.3501	1
-2.78683	-10.5334	1
-6.72471	-1.75997	1
-3.81448	-7.6387	1
-6.06365	-7.34293	1
-4.91604	-2.99607	1
-7.10912	-4.98089	1
-4.17091	-6.91857	1
-4.99181	-11.6066	1
-3.27877	-6.42375	1
-2.35442	-7.62609	1
-8.21799	-5.32827	1
-4.36933	-6.37728	1
-3.22338	-10.6777	1
-4.07928	-7.04136	1
-6.26887	-6.98533	1
-1.58204	-9.75015	1
-2.85806	-10.8383	1
-2.4651	-3.68237	1
0.611339	-10.4778	1
-3.60208	-2.86588	1
-2.68168	-4.35881	1
-7.75547	-2.95288	1
-5.46831	-4.79102	1
-9.1838	-3.69206	1
-4.77026	-8.85115	1
-0.707583	-9.11177	1
-4.39418	-8.54721	1
0.541414	-6.85688	1
-1.98999	-5.77875	1
-3.70314	-2.76593	1
-4.13531	-4.4116	1
-1.00673	-7.24534	1
-9.11904	-5.33584	1
-7.04188	-4.16529	1
-8.49522	-3.62178	1
-1.23334	-9.1474	1
-0.597393	-6.61588	1
-2.68367	-9.88042	1
-7.40107	-2.85752	1
-0.46812	-13.5918	1
-4.88947	-10.6319	1
1.12475	-10.5086	1
-2.08666	-12.7145	1
-3.10459	-13.7451	1
-4.5505	-10.9955	1
-0.877858	-11.8118	1
-5.91519	-8.67209	1
-2.17416	-4.56311	1
-1.31829	-10.3922	1
-2.74292	-2.60913	1
-9.24457	-2.62455	1
-4.84643	-1.29409	1
-5.00634	-7.20745	1
-4.25913	-9.50631	1
-2.44804	-6.31373	1
-8.60372	-2.40191	1
-5.3543	-6.73971	1
-1.59681	-6.02727	1
1.70746	-10.8664	1
-1.3342	-5.59462	1
-0.0688245	-7.37823	1
-2.94522	-5.30095	1
-3.2798	-7.69698	1
-3.17853	-5.58094	1
-3.87584	-6.89106	1
-9.21769	-5.4614	1
-1.16909	-6.76244	1
-4.71259	-2.2523	1
-7.86128	-6.34333	1
-4.04609	-12.7402	1
-7.55088	-9.05855	1
-0.585079	-12.7336	1
-1.88583	-4.83111	1
1.07431	-12.1644	1
-9.52031	-5.26694	1
-2.12151	-9.79922	1
-5.76679	-11.1185	1
0.527809	-11.8187	1
-3.34737	-4.60287	1
-0.911841	-11.0255	1
-5.74758	-2.88387	1
-1.48026	-7.29036	1
-8.23571	-3.16089	1
-7.02442	-11.4446	1
-8.25562	-9.75281	1
-5.27257	-4.48095	1
-5.57811	-4.89365	1
-7.81456	-4.81865	1
-9.50336	-6.04452	1
-0.838234	-6.70821	1
-4.59229	-8.62002	1
-4.03597	-6.09936	1
-8.2895	-7.78672	1
-9.43373	-6.0758	1
-2.25669	-6.4311	1
-6.77868	-7.57073	1
-3.35513	-9.3186	1
-5.73868	-4.29586	1
0.472373	-8.30597	1
-7.95172	-7.09331	1
-4.91657	-10.7646	1
-5.78539	-7.24142	1
-0.535786	-10.0115	1
-9.62929	-3.21554	1
-2.65966	-12.4541	1
-1.35292	-7.03893	1
-2.35242	-9.04736	1
0.449668	-8.76879	1
-7.61162	-5.67403	1
-4.09234	-6.71341	1
-2.60415	-4.04342	1
-6.95473	-5.9992	1
-1.21652	-9.38228	1
-7.19228	-7.51156	1
-6.63247	-10.6323	1
-7.56726	-2.72024	1
1.14394	-7.63128	1
-6.95174	-6.53097	1
-1.55127	-7.83277	1
0.370446	-11.3646	1
-5.07512	-1.72868	1
0.899694	-7.80637	1
1.72223	-7.36619	1
-4.29462	-7.08172	1
1.2975	-12.5026	1
-8.4416	-6.75985	1
0.0745069	-13.205	1
-0.0723397	-8.05718	1
-1.17132	-7.31988	1
-0.392055	-8.06351	1
-6.46174	-4.45324	1
-6.23974	-4.66079	1
0.944844	-9.94404	1
-0.351908	-11.4164	1
-6.26067	-8.23566	1
-0.568725	-11.4372	1
-6.21982	-1.98637	1
-4.57159	-5.3688	1
-1.9529	-4.2837	1
-1.78812	-6.06568	1
-4.54641	-5.17846	1
-3.99427	-4.53612	1
-4.48977	-4.85445	1
-2.91091	-8.74846	1
-3.54441	-6.47658	1
-1.9935	-3.72113	1
-4.00121	-7.68492	1
-1.52557	-6.03016	1
-3.1255	-10.1142	1
-3.63544	-1.86325	1
-3.77645	-7.78518	1
-4.26776	-1.84963	1
-2.35486	-10.0867	1
-2.10645	-4.92412	1
-6.41049	-5.71848	1
-7.99001	-6.00688	1
-3.14113	-8.18737	1
-6.33206	-4.79273	1
-10.6262	-3.81498	1
-4.64812	-4.82842	1
-3.19658	-11.5502	1
-3.03262	-6.11849	1
-7.53676	-11.1204	1
-2.83904	-6.54991	1
1.04514	-9.82712	1
-3.61365	-11.2482	1
-6.49061	-3.83329	1
-6.40997	-4.88774	1
-4.49784	-9.89585	1
-8.12722	-9.5234	1
0.840691	-9.39632	1
-5.11931	-7.25371	1
0.791526	-12.2763	1
-0.892993	-8.23624	1
-1.82921	-11.1092	1
-3.90119	-6.2329	1
1.75496	-10.2282	1
-5.87002	-2.60325	1
-7.6314	-10.1952	1
-3.35706	-4.03673	1
-0.783247	-8.85822	1
-4.1749	-10.4505	1
-5.30218	-10.3356	1
-4.92809	-7.11398	1
-8.59933	-7.15592	1
-1.9428	-8.81692	1
-5.21415	-4.2794	1
-1.58484	-9.86404	1
-6.67638	-5.72274	1
-5.15502	-4.4838	1
-6.80654	-2.26032	1
-4.14658	-6.91279	1
-9.51836	-3.11067	1
-6.94429	-4.25838	1
0.256969	-9.38877	1
-5.6509	-10.1327	1
-5.16781	-9.54317	1
-6.07662	-10.5683	1
-0.451135	-7.63848	1
0.475956	-10.9001	1
-8.46369	-5.12446	1
-9.36977	-4.7987	1
-3.90102	-13.3736	1
-4.95195	-10.3594	1
-8.59861	-6.43044	1
-7.36603	-6.14646	1
-4.64298	-4.7312	1
-3.72548	-7.40683	1
-3.25531	-2.66237	1
-2.87105	-5.41355	1
-3.75775	-5.32424	1
-0.426179	-8.6486	1
-3.45921	-5.04768	1
-6.09933	-9.87766	1
-7.74194	-10.3048	1
-6.12698	-5.57912	1
-4.31759	-6.30989	1
-8.60154	-4.00907	1
-9.96075	-5.11586	1
-3.79349	-7.66216	1
0.55509	-13.2307	1
-5.2571	-4.932	1
-10.3955	-3.86468	1
1.94556	-9.5023	1
-6.46093	-7.12477	1
-3.19913	-7.53435	1
-1.51146	-5.00816	1
-7.22267	-6.43932	1
-4.09034	-12.2027	1
-4.74048	-4.58171	1
-6.17954	-3.72419	1
-7.02842	-4.12688	1
-1.6802	-7.9319	1
-2.05544	-8.54847	1
1.23625	-9.8874	1
1.7078	-10.5284	1
-9.55314	-4.65361	1
-2.60354	-5.5077	1
-0.825056	-7.05614	1
-6.66112	-4.56294	1
-9.30513	-3.76425	1
-8.57732	-4.40392	1
-4.88709	-5.98499	1
-4.46902	-4.1205	1
1.43809	-11.0656	1
-5.7432	-12.3326	1
-9.00364	-4.65961	1
-7.15834	-9.27379	1
-0.261944	-10.9941	1
-9.0382	-3.95479	1
-6.29337	-3.11427	1
-1.70484	-7.29501	1
-3.69904	-2.59833	1
-1.00103	-10.5156	1
-3.25814	-4.69028	1
-2.70076	-9.0136	1
-4.09842	-4.9956	1
-6.78299	-4.6837	1
-6.75598	-8.87138	1
1.0332	-8.30398	1
-3.33408	-9.80039	1
-4.22258	-2.42019	1
-4.12939	-10.8052	1
-5.54478	-7.89603	1
-2.38565	-5.42097	1
-4.96192	-4.71014	1
-4.47698	-4.97647	1
-2.24154	-12.3756	1
-4.53978	-9.85207	1
-9.17623	-4.72389	1
-2.52947	-9.49686	1
-0.386943	-8.97337	1
-4.56945	-2.30566	1
-6.49356	-11.2321	1
-2.09877	-4.72033	1
-7.57282	-7.76472	1
-5.1952	-7.49191	1
-6.16588	-6.26971	1
-6.81559	-6.43159	1
-4.87747	-6.41318	1
-2.24433	-4.36408	1
-9.12168	-4.4236	1
-1.82651	-7.14573	1
-4.41455	-5.54818	1
-1.19481	-4.28006	1
-3.37736	-8.80618	1
-2.84099	-10.4562	1
0.542055	-9.00515	1
-8.69683	-9.94212	1
-8.10542	-7.83964	1
-3.89495	-12.3007	1
-9.07666	-5.59482	1
-7.69043	-6.69068	1
-6.76463	-1.89134	1
-8.67964	-5.98561	1
-6.29931	-7.9227	1
-2.3509	-10.8504	1
-0.597564	-7.05168	1
-3.77083	-5.54508	1
-5.52116	-6.69844	1
-5.31873	-8.37957	1
-7.44142	-10.0295	1
-3.50368	-5.95166	1
-9.1052	-4.86968	1
-5.84887	-6.84735	1
-7.44317	-5.73297	1
-2.97254	-5.40913	1
-3.03669	-9.58769	1
-1.26513	-10.4456	1
-8.63731	-6.92978	1
-7.87315	-8.02636	1
-4.20852	-4.74583	1
-5.07747	-9.94968	1
-6.719	-5.73292	1
-7.66627	-4.00666	1
-3.419	-2.5758	1
-6.13014	-2.16514	1
-1.47637	-8.2228	1
-0.145575	-9.962	1
-1.86854	-8.45594	1
-5.42095	-3.95168	1
-7.36919	-8.08471	1
-9.48685	-5.88313	1
-2.90149	-13.1839	1
-8.09575	-9.67104	1
-3.60567	-5.64913	1
-1.60439	-4.98379	1
-5.66225	-2.44348	1
-7.2382	-7.90578	1
-6.49878	-5.35331	1
-2.38876	-12.4794	1
-2.38578	-3.70089	1
-2.30473	-7.34559	1
0.109547	-5.72167	1
-3.55688	-11.4928	1
-7.57204	-6.96735	1
-8.84069	-4.56582	1
-6.27626	-4.36261	1
-0.948999	-6.2614	1
-9.67625	-3.86896	1
-3.81389	-4.73609	1
-2.77141	-9.67435	1
-4.70857	-4.06959	1
-6.07362	-3.85192	1
-1.68891	-4.82582	1
0.201548	-5.06821	1
-1.48834	-10.5183	1
-4.46793	-6.57257	1
-4.96797	-3.4029	1
-6.33088	-9.49375	1
-4.4491	-9.98796	1
-5.96627	-2.75085	1
0.501796	-6.15719	1
-1.00088	-6.65264	1
-4.54981	-5.13557	1
-0.810903	-3.57778	1
-6.61722	-9.55093	1
-4.6575	-9.82746	1
-5.79863	-6.28693	1
-9.58414	-3.66908	1
-7.97413	-9.32358	1
-6.66833	-3.9685	1
-1.95747	-4.63242	1
-2.33349	-5.80482	1
-2.77726	-8.97327	1
-2.57432	-9.93947	1
0.254322	-7.70368	1
-6.04135	-4.71277	1
-6.30044	-4.79257	1
-5.79662	-4.62926	1
-0.740124	-9.39987	1
-2.78436	-9.571	1
-3.5645	-3.00424	1
0.200474	-12.0226	1
-5.6463	-4.85088	1
-3.55673	-6.32105	1
-1.69231	-4.36209	1
-8.15875	-5.73473	1
0.107796	-8.55042	1
-4.43943	-5.8538	1
-6.47121	-12.0592	1
0.288598	-8.50653	1
-1.22688	-5.47146	1
-2.51275	-3.61563	1
-4.24797	-7.28883	1
0.196735	-6.72583	1
-0.899175	-5.71321	1
-4.37676	-9.41079	1
-1.47847	-8.3117	1
-6.37108	-4.24289	1
-0.295159	-8.46976	1
-1.53168	-5.38069	1
-0.0343299	-8.07369	1
-3.8379	-9.42898	1
0.260107	-6.60269	1
-5.55029	-8.77282	1
-3.63773	-8.55661	1
-1.57222	-8.53752	1
-5.33588	-2.67557	1
-8.64585	-6.80255	1
-0.672279	-9.60652	1
-3.96103	-8.05585	1
-1.2009	-7.64361	1
-1.81498	-11.9604	1
-3.55734	-5.87053	1
-0.848419	-10.5425	1
-7.51606	-1.85271	1
-0.153033	-8.78442	1
0.139034	-5.51632	1
-2.93316	-7.44203	1
-0.542015	-10.5487	1
-1.33964	-6.76476	1
-9.80996	-6.27169	1
-3.28655	-6.55726	1
-4.7904	-11.8895	1
-3.33302	-7.94944	1
-4.55101	-10.9653	1
-3.82378	-2.45259	1
-1.04162	-9.78699	1
-0.695112	-6.73032	1
-5.37306	-9.01412	1
-6.9817	-5.95508	1
-1.18344	-10.9218	1
-2.38055	-7.27846	1
-8.10227	-3.91695	1
-4.0419	-8.99083	1
-7.61831	-8.11494	1
-5.62857	-9.23937	1
-7.20324	-7.81583	1
-2.68117	-9.71025	1
-8.44874	-3.30823	1
-9.09039	-9.27914	1
-8.6681	-6.85772	1
-6.48546	-7.81803	1
-4.00988	-9.41649	1
-4.74202	-7.56698	1
-2.19813	-3.68733	1
-5.37698	-9.91021	1
-6.16296	-5.49092	1
-8.56738	-7.09974	1
-5.62112	-1.43135	1
-8.55135	-1.65902	1
2.37646	-9.77473	1
-1.45312	-6.53384	1
-7.40219	-8.38311	1
-1.34949	-11.7807	1
-6.42549	-3.10935	1
-6.16145	-6.84228	1
-7.2287	-8.44175	1
0.357188	-9.07573	1
-5.57594	-6.99224	1
-1.17312	-6.69479	1
-2.33217	-8.79727	1
-7.56613	-9.57865	1
-6.80627	-5.92022	1
-1.0314	-3.86041	1
-4.21949	-9.53721	1
-0.327661	-8.54718	1
0.27218	-10.8869	1
-1.23194	-7.66158	1
-1.03291	-6.41218	1
-8.86083	-7.00362	1
-0.904013	-11.888	1
1.51599	-11.84	1
-8.64875	-9.00472	1
-1.65813	-9.8636	1
-0.159675	-5.82288	1
-5.93744	-6.3188	1
-2.70833	-3.44968	1
-5.43488	-4.83138	1
-2.24085	-10.0161	1
-7.8643	-8.00711	1
-3.85713	-11.2378	1
-6.88478	-9.51899	1
-4.65134	-4.9036	1
-4.67518	-11.7486	1
-4.97694	-10.1837	1
-4.17941	-4.96255	1
-7.7922	-11.2195	1
-1.90322	-8.72703	1
-0.250024	-9.45153	1
-6.39765	-9.13571	1
-7.34382	-6.41895	1
-7.02184	-3.08437	1
-3.71872	-3.76616	1
-3.59355	-3.91118	1
-5.0529	-7.16866	1
-3.61457	-2.72031	1
0.534737	-12.2188	1
-6.30216	-7.87723	1
-7.3312	-7.65323	1
-1.23988	-6.78249	1
-3.56073	-12.7675	1
-9.2116	-3.1561	1
-6.44457	-3.21869	1
-2.97427	-9.53326	1
-5.21665	-3.71488	1
-0.842199	-10.9041	1
-6.01633	-5.8599	1
-6.01919	-5.52389	1
-4.42363	-9.55444	1
-0.469839	-10.4821	1
-7.20515	-4.40594	1
-3.53471	-5.12371	1
-5.89007	-4.82612	1
-6.15324	-6.25489	1
-5.62466	-6.45762	1
-0.401633	-4.79829	1
-7.27657	-6.05131	1
-3.21673	-11.2111	1
1.06631	-9.60652	1
-1.30408	-8.98936	1
-4.18872	-5.62192	1
-0.623762	-6.06064	1
-7.12867	-2.9354	1
-0.972567	-11.0871	1
-2.89714	-4.16207	1
-5.66328	-2.40645	1
-2.94952	-7.33599	1
-4.75751	-8.82524	1
-5.92891	-1.87211	1
-3.19581	-9.83975	1
-0.895759	-11.4697	1
-3.77147	-2.3088	1
-4.30114	-4.84589	1
-3.31632	-9.05547	1
-2.30597	-8.89999	1
-5.37623	-3.996	1
-5.89436	-5.04383	1
-8.99494	-4.13466	1
-8.1264	-7.36238	1
-5.24104	-4.15163	1
-4.98227	-2.51912	1
1.00525	-11.8287	1
-8.83027	-1.94343	1
-1.91256	-9.58636	1
-6.79902	-3.70166	1
-6.33404	-7.46761	1
-8.45783	-9.60328	1
-3.8849	-9.77292	1
-5.37951	-5.79957	1
-5.63603	-7.23708	1
-5.49144	-6.7128	1
-2.89294	-9.59939	1
-2.60049	-12.4708	1
-8.15414	-2.51693	1
-6.15517	-6.089	1
1.23187	-9.42141	1
-6.84715	-3.23632	1
-3.36791	-3.14596	1
-1.83481	-4.66393	1
-8.1298	-8.67412	1
-4.77991	-3.75066	1
-6.19505	-8.26803	1
0.339084	-9.00083	1
-5.19754	-9.98034	1
-0.126287	-6.86213	1
0.461336	-11.6809	1
-3.62546	-7.18004	1
-7.38964	-7.06053	1
-4.68574	-3.04936	1
0.436193	-11.3368	1
-7.48376	-3.07555	1
-2.95053	-8.47297	1
0.816008	-8.18458	1
-3.29054	-10.2686	1
0.254717	-9.67284	1
-0.558618	-11.9799	1
-1.15289	-8.06023	1
-3.4734	-5.33846	1
-6.50973	-6.75151	1
-2.15629	-12.1845	1
-3.77752	-5.01029	1
-5.63526	-9.23995	1
-5.17393	-4.83536	1
-3.6892	-2.24602	1
-8.88607	-6.95491	1
-5.46659	-8.27639	1
-8.13178	-3.03131	1
-4.86848	-10.4147	1
-4.46339	-3.63415	1
-1.44985	-11.2448	1
-8.36981	-8.29208	1
-3.10282	-12.6233	1
-0.71316	-4.83949	1
-8.53594	-9.21855	1
-0.805044	-7.22073	1
-1.88038	-12.3535	1
-5.79176	-6.87161	1
-4.67643	-4.06813	1
-6.00437	-11.1689	1
-6.63512	-5.60791	1
-4.2121	-4.97402	1
2.2207	-11.2373	1
1.48369	-11.1162	1
-4.2097	-4.40813	1
-5.92173	-7.05619	1
-4.56215	-4.01869	1
-2.61327	-8.34774	1
-9.73244	-7.33977	1
-2.32838	-8.01336	1
-7.45791	-2.69263	1
0.623108	-6.51302	1
-0.872828	-4.12506	1
-7.89381	-7.89839	1
-8.2295	-3.14998	1
-6.2772	-10.1608	1
-9.70856	-4.26602	1
-5.24915	-10.7099	1
-7.8454	-4.73681	1
-3.63239	-4.69963	1
-7.39761	-7.59673	1
-6.51197	-5.89491	1
-5.5078	-11.9798	1
-8.2083	-7.01919	1
-3.95658	-4.51534	1
-5.44671	-9.98126	1
-7.04242	-7.57409	1
-5.73687	-11.6484	1
-7.77531	-6.08842	1
-7.17541	-7.68814	1
-10.3417	-4.43142	1
-1.49845	-8.89008	1
-2.9687	-8.30976	1
-5.74763	-5.56964	1
-7.27833	-9.12831	1
-5.98978	-4.62654	1
-1.32455	-8.81177	1
-9.23235	-8.26691	1
-2.6677	-4.48632	1
-8.29051	-3.3747	1
-2.26483	-4.81332	1
-5.22261	-4.18593	1
-0.300171	-5.02152	1
0.725998	-7.68732	1
-7.20499	-2.1925	1
-2.41243	-4.10398	1
-3.35837	-7.95368	1
-2.70536	-4.31703	1
-2.1776	-11.1032	1
-0.183913	-12.6368	1
-2.36443	-8.32986	1
-7.5647	-5.47279	1
-4.68054	-7.38407	1
-7.64032	-6.01619	1
-5.7548	-3.38346	1
-8.16304	-9.76181	1
-2.99359	-8.65615	1
-4.87185	-5.35788	1
1.04129	-12.2956	1
-4.48507	-5.6416	1
-1.51308	-5.7817	1
-5.80218	-4.57211	1
-5.36653	-4.46134	1
-1.51155	-8.15033	1
-2.94032	-11.2829	1
-5.00305	-11.5369	1
-2.54644	-8.33916	1
0.0712388	-12.6401	1
-3.20716	-5.20612	1
-7.43902	-3.51202	1
-3.51344	-13.2399	1
-8.62617	-8.60597	1
-7.43177	-2.38748	1
-9.12636	-4.75665	1
-3.91783	-5.21928	1
-6.7834	-4.45215	1
-3.44451	-8.678	1
-1.04693	-4.64806	1
-3.95215	-2.10899	1
-2.19692	-3.69756	1
-7.19551	-6.20313	1
-6.46871	-8.48132	1
-9.82838	-3.26882	1
-6.03955	-10.5159	1
-5.39265	-4.66153	1
-1.9284	-6.16956	1
-1.1275	-3.6806	1
-2.73002	-7.19638	1
-9.8538	-4.72729	1
-2.05443	-4.44421	1
-10.0691	-8.19176	1
-4.32875	-4.01261	1
-7.81534	-10.2407	1
-0.436691	-8.62138	1
-6.35585	-2.07516	1
-8.41802	-2.92824	1
-4.47887	-5.42989	1
-7.34203	-10.6683	1
-5.07967	-5.22773	1
0.38681	-5.91387	1
-8.29771	-8.80611	1
-1.03624	-3.9449	1
-2.68646	-11.0783	1
-6.24062	-4.90237	1
-7.02038	-2.9214	1
-5.95388	-2.86405	1
-0.93008	-7.17747	1
-4.34457	-2.53686	1
0.201002	-8.33597	1
-2.2929	-6.00615	1
-6.5374	-6.46224	1
-8.83465	-3.01706	1
-2.84732	-8.63677	1
-2.63124	-11.2073	1
-4.97255	-9.35916	1
0.122908	-9.88337	1
-3.67511	-11.0419	1
-3.85171	-7.33651	1
-4.09153	-6.09998	1
-5.80919	-8.55748	1
-3.21973	-9.11374	1
-2.38931	-4.57738	1
-5.94011	-8.61505	1
-3.14227	-5.68072	1
1.94872	-10.1155	1
-4.62034	-9.38198	1
-8.9524	-5.644	1
-0.809217	-4.18246	1
-9.34515	-4.77315	1
-0.814263	-5.87337	1
0.598288	-11.6597	1
0.345836	-4.37436	1
-6.26375	-6.14793	1
-0.745778	-7.46239	1
-6.80636	-7.27312	1
-4.54506	-6.80811	1
-4.65219	-9.74957	1
-4.74061	-4.24339	1
-4.89754	-3.30732	1
-7.30301	-5.36822	1
-4.60401	-8.12778	1
-4.68044	-4.87509	1
0.967326	-10.4711	1
-4.26305	-3.85538	1
-4.0652	-7.89335	1
-0.836354	-13.5935	1
-6.24672	-2.15772	1
0.25686	-10.4791	1
-5.70536	-6.20132	1
-2.98526	-11.5684	1
-2.30551	-7.75773	1
-2.68079	-4.38218	1
-0.32482	-10.4421	1
-5.8727	-11.2867	1
-1.01738	-8.12992	1
-2.63457	-9.10047	1
-8.45559	-8.66568	1
-4.98069	-3.24072	1
-5.6437	-5.00165	1
-1.86749	-9.75407	1
1.30416	1.76255	1
0.16758	-7.47552	1
-7.44559	-5.22612	1
-6.34538	-5.52062	1
-7.87125	-8.47137	1
-7.30791	-7.08269	1
-8.53827	-5.45506	1
-7.67517	-6.50174	1
-4.61605	-5.84266	1
-9.41406	-7.44249	1
-6.42163	-2.60499	1
-6.10096	-8.92167	1
-6.66411	-8.43669	1
-1.44991	-11.8893	1
-6.60868	-5.12045	1
-9.86912	-2.76982	1
-1.27703	-8.92279	1
-1.83217	-13.0237	1
-7.4909	-8.26428	1
0.61235	-12.7808	1
-3.14443	-5.39745	1
-5.40809	-5.86895	1
-5.62738	-11.5247	1
-6.92609	-8.86892	1
-6.58223	-8.35386	1
-5.46962	-7.97565	1
-4.08253	-4.41758	1
0.45966	-7.87662	1
-3.71236	-8.0645	1
-7.75941	-6.3211	1
-7.16857	-6.10596	1
-5.19307	-8.30329	1
-4.07975	-10.9604	1
-6.80879	-7.50487	1
-10.1997	-4.56285	1
-3.00255	-4.53252	1
-6.21999	-4.8238	1
-1.731	-4.76454	1
-5.3588	-10.3421	1
-3.43829	-9.42368	1
-5.03609	-5.61496	1
-8.93259	-7.68325	1
-2.08716	-10.9502	1
-3.21552	-5.41645	1
-0.634142	-9.27256	1
-6.53129	-4.12903	1
0.358798	-6.84394	1
-4.29205	-12.7469	1
-8.5227	-9.73866	1
-1.31034	-9.69823	1
-6.46914	-8.11137	1
-4.30536	-8.35711	1
-3.56177	-6.87844	1
-3.12933	-7.71227	1
-5.26736	-5.58586	1
-8.51013	-8.35664	1
0.663824	-7.56298	1
-4.77376	-11.9298	1
-0.116156	-4.61484	1
-0.626614	-5.8731	1
-2.80098	-5.93999	1
-4.75091	-12.4836	1
0.129504	-5.31161	1
-3.72444	-8.12377	1
-0.358713	-7.95997	1
-4.3078	-10.879	1
-4.79822	-6.00467	1
-0.710109	-10.1495	1
-5.42083	-9.04262	1
-1.87363	-5.29503	1
0.567574	-10.182	1
-6.12536	-10.1728	1
-2.05041	-11.1463	1
-7.82284	-3.29596	1
-4.02609	-2.1442	1
0.477146	-5.96625	1
-7.19155	-9.82356	1
-9.3944	-5.93187	1
-4.38104	-5.93085	1
-8.28135	-6.51833	1
-5.99343	-6.12867	1
-4.48208	-7.88635	1
-6.74795	-6.8739	1
-2.90023	-6.80565	1
-6.14239	-10.741	1
-5.24303	-3.20933	1
-1.26641	-9.86942	1
-1.27133	-5.84725	1
-1.51148	-8.2731	1
-3.1572	-10.7054	1
-2.86382	-7.98088	1
-3.86095	-8.03348	1
-4.26374	-12.6234	1
-0.967844	-6.98965	1
-5.72162	-8.72418	1
-9.76359	-7.10421	1
-4.83734	-7.89622	1
-4.49259	-7.55186	1
-3.96394	-9.23774	1
-4.82511	-8.33088	1
-6.25019	-1.67068	1
-9.57708	-8.37827	1
-3.00905	-7.8387	1
-2.90983	-9.15638	1
-2.07552	-11.2313	1
-5.849	-10.0304	1
0.993474	-10.0654	1
-3.22537	-8.95656	1
-6.47611	-6.77185	1
-8.59844	-5.64005	1
-2.43933	-11.8231	1
-0.430692	-9.02179	1
-5.56735	-8.10135	1
-5.76831	-5.36326	1
-3.82406	-9.45363	1
-7.21439	-9.33501	1
-5.21113	-4.73228	1
0.100593	-4.3294	1
0.557666	-7.19362	1
1.3742	-7.49439	1
-4.18366	-6.75263	1
-5.60735	-9.72916	1
-9.77359	-3.15474	1
-1.01547	-8.28274	1
-10.5566	-4.29384	1
-5.36097	-5.5616	1
-2.9046	-8.29842	1
-0.892643	-6.75772	1
-1.61505	-10.1054	1
-1.95607	-8.97717	1
-7.79178	-6.99568	1
-4.04657	-4.18228	1
-4.49316	-5.06255	1
-4.39829	-9.69541	1
-5.33307	-11.1359	1
-8.69057	-6.38118	1
-0.665303	-4.44826	1
-6.41232	-8.74728	1
-0.640337	-8.78383	1
-5.26991	-3.36091	1
-8.42132	-7.68549	1
-6.31289	-4.56986	1
-5.19969	-7.61128	1
-8.79962	-6.43189	1
-7.7511	-10.4273	1
0.784489	-8.21823	1
-3.96472	-7.39081	1
-5.70234	-4.47198	1
-9.05396	-8.81161	1
-4.31397	-2.86343	1
0.918705	-12.1367	1
-7.09454	-6.00482	1
-3.62517	-7.05959	1
0.504597	-7.59272	1
-1.45742	-13.4273	1
-4.77285	-4.4156	1
-5.58496	-4.85515	1
-3.78463	-12.5792	1
-6.80653	-5.76806	1
-2.25095	-11.527	1
0.87894	-7.26619	1
-7.17465	-8.29194	1
-1.34497	-4.1213	1
-3.22934	-5.07471	1
-5.60583	-1.64094	1
-6.86123	-7.49615	1
1.12013	-9.89384	1
-6.44501	-6.91844	1
-1.10212	-7.43602	1
-3.49457	-11.132	1
-5.35345	-2.74107	1
-1.51777	-7.47655	1
-0.578109	-5.8145	1
-6.0172	-5.52912	1
-2.13731	-11.1208	1
-4.32291	-9.25942	1
-6.1525	-8.36092	1
-0.149442	-11.0239	1
-5.29745	-5.84065	1
-2.89157	-6.55507	1
-4.18554	-9.04439	1
-2.99417	-8.50637	1
1.43208	-8.53521	1
-8.57386	-2.45386	1
-8.33001	-9.53845	1
2.44385	-10.7844	1
-1.00867	-11.5167	1
-6.05869	-3.27791	1
-9.36932	-6.02749	1
-5.80932	-12.1827	1
-9.29163	-4.86182	1
-4.0947	-7.21095	1
-3.59546	-7.90823	1
-8.56387	-5.85226	1
-0.388916	-12.2476	1
-0.637175	-10.4569	1
0.80319	-8.54912	1
-5.94244	-4.3034	1
-1.65443	-8.01324	1
-8.96295	-7.32067	1
0.464663	-10.938	1
-0.785241	-11.1372	1
-4.55985	-9.33599	1
-4.51973	-12.4036	1
0.207003	-8.20723	1
-2.12645	-3.98226	1
-0.717107	-3.80794	1
-4.71513	-4.74956	1
-6.33092	-5.78627	1
-4.81029	-10.4196	1
-3.29397	-9.85858	1
-3.638	-2.14319	1
-6.40027	-9.46765	1
-6.33741	-8.25615	1
-3.85038	-8.18414	1
-3.99534	-8.57571	1
-4.13088	-7.55034	1
-5.07774	-7.87378	1
-5.0744	-5.98772	1
-4.29855	-8.4621	1
-6.34137	-4.58302	1
-2.93347	-10.8865	1
-5.454	-10.4912	1
-1.83587	-6.15817	1
-2.52508	-4.76136	1
-0.501392	-6.32704	1
-1.19319	-9.92348	1
-4.39181	-1.95844	1
-2.22379	-6.35382	1
-2.55386	-8.94077	1
-4.00228	-4.9356	1
-2.89798	-4.53317	1
-5.16605	-10.4551	1
1.28319	-6.56237	1
-3.68654	-10.3049	1
-1.40263	-4.96148	1
-3.86841	-8.36032	1
-1.40513	-4.94924	1
-7.45997	-8.36157	1
-2.70824	-10.6162	1
-3.62365	-8.55024	1
-3.02576	-7.35761	1
-3.97845	-7.83574	1
-8.15476	-2.93402	1
-4.67612	-1.8423	1
-10.146	-8.34387	1
1.27811	-9.43101	1
-7.34049	-6.18102	1
-3.60561	-4.13157	1
-8.53985	-2.17795	1
-1.40408	-13.7849	1
-2.72907	-7.6932	1
-7.66419	-8.81813	1
-2.84278	-12.8529	1
-7.3322	-5.28623	1
-2.49769	-3.91327	1
-2.75699	-7.58772	1
-2.93667	-7.39056	1
-8.98911	-6.15153	1
1.73601	-7.61109	1
-4.00573	-2.49072	1
0.146181	-10.3449	1
-7.09848	-9.56739	1
-0.458787	-8.76103	1
-4.21026	-1.88873	1
-0.769234	-9.05652	1
-3.04233	-7.30318	1
-2.90135	-4.56066	1
-3.6009	-11.0503	1
-8.77908	-2.7202	1
-7.34331	-5.06132	1
-2.2479	-8.10279	1
-8.11825	-4.26318	1
-5.11656	-3.8661	1
-5.12683	-6.53739	1
-7.1367	-9.39512	1
-4.46528	-7.38438	1
-6.68416	-8.71942	1
-7.37825	-3.33562	1
-3.66452	-7.00684	1
-0.787513	-6.0732	1
-8.24809	-5.39616	1
-6.07373	-4.44172	1
0.490275	-5.90429	1
0.897382	-7.58609	1
-1.96899	-7.79983	1
-7.31807	-2.78331	1
-2.80363	-4.37133	1
-0.270114	-6.37107	1
-4.49005	-6.60111	1
-1.45004	-7.91219	1
-5.62971	-9.38702	1
-2.53219	-5.44636	1
-6.06857	-9.8769	1
0.934353	-6.96114	1
-5.90267	-3.27292	1
-5.9966	-9.77854	1
-2.38651	-5.39472	1
-5.88019	-6.07285	1
-4.88073	-10.2511	1
-5.97684	-6.35411	1
-7.41184	-8.12541	1
2.03005	-11.3168	1
-3.23128	-7.81039	1
0.471834	-5.68159	1
-6.68793	-10.1528	1
0.747382	-13.04	1
-2.07664	-8.14897	1
-0.216567	-6.38252	1
-5.49402	-4.12767	1
-3.21461	-4.38059	1
-2.6786	-6.48055	1
-9.16077	-8.26563	1
-7.62255	-6.11375	1
-2.66543	-4.89796	1
-0.793442	-12.1735	1
-2.68541	-6.64048	1
-2.67959	-4.36253	1
-8.76038	-3.24558	1
-4.90616	-2.79138	1
-6.81489	-4.94193	1
-5.02757	-10.9896	1
1.62994	-9.97434	1
-4.57968	-3.98876	1
-3.45093	-8.56611	1
-0.201513	-6.37571	1
-7.20472	-8.76419	1
-0.988537	-7.00206	1
-6.82558	-3.21993	1
-3.28731	-11.8899	1
-6.20369	-4.56896	1
-0.0485278	-9.21263	1
-4.56406	-5.33697	1
-1.68855	-9.4445	1
2.11013	-7.86824	1
-3.97654	-7.01167	1
-0.894154	-7.62849	1
-9.57963	-3.30781	1
-0.927715	-6.0334	1
-5.09007	-9.616	1
-1.48476	-10.0731	1
-6.24665	-2.50264	1
-6.1266	-5.47394	1
-5.07014	-4.98062	1
-1.34157	-8.83165	1
-6.28236	-9.03913	1
-4.838	-11.1946	1
-1.83141	-9.65306	1
-1.87252	-11.7569	1
-4.06992	-11.6247	1
-3.76142	-10.7038	1
-5.85899	-10.0009	1
-1.94522	-7.89132	1
-4.18741	-7.91299	1
-5.06766	-8.79519	1
-5.16505	-2.7901	1
-4.60459	-6.42998	1
-5.02451	-7.02697	1
-2.88596	-12.486	1
-9.39398	-5.97673	1
-5.85489	-8.97156	1
-0.0394756	-7.89079	1
-8.74133	-6.21186	1
-2.61263	-6.23282	1
-2.06281	-8.20029	1
-6.22627	-10.7419	1
-3.11404	-5.40445	1
-9.7635	-5.31503	1
-1.81025	-11.0117	1
-0.763505	-9.569	1
-3.84804	-12.3992	1
-6.77253	-7.89211	1
-3.91618	-5.74402	1
1.98433	-10.2402	1
-0.0818077	-7.41898	1
-2.3636	-10.0417	1
-5.26785	-12.1546	1
-7.02146	-5.86851	1
-4.1692	-9.65917	1
1.24393	-6.54604	1
-2.12129	-11.7394	1
-0.623382	-7.64636	1
-1.56257	-4.33049	1
-5.13374	-4.70905	1
0.122717	-12.3664	1
-1.64365	-11.8044	1
-5.52703	-4.24576	1
-4.044	-3.77776	1
-6.81038	-10.4556	1
0.545726	-10.1407	1
-6.08304	-3.72953	1
-1.41628	-11.4574	1
-6.10651	-4.65444	1
-6.21008	-9.62384	1
-2.49151	-7.57097	1
-5.96772	-2.85082	1
-9.76448	-3.3663	1
-5.2826	-5.87155	1
-4.06588	-5.74064	1
-3.72555	-8.86045	1
0.67493	-10.1438	1
-4.162	-11.9888	1
-2.80578	-5.93724	1
-6.95412	-5.45025	1
-8.81035	-3.19569	1
-7.53789	-9.22337	1
-2.31379	-10.2698	1
-5.04229	-5.829	1
-0.0873116	-7.83533	1
-3.17046	-8.78894	1
-5.34879	-8.24897	1
-9.87248	-7.45135	1
-8.13595	-8.163	1
-9.60517	-4.66318	1
-6.35875	-12.0376	1
-6.94055	-8.0966	1
-4.76532	-5.13958	1
-3.77671	-5.32683	1
-5.27482	-4.19113	1
2.26602	-9.23989	1
-3.29107	-9.29541	1
-5.76801	-11.5373	1
-2.93035	-6.40601	1
-8.58422	-4.51755	1
-7.02252	-7.15029	1
-7.48555	-1.52244	1
0.102686	-11.5989	1
-3.71832	-6.22206	1
-6.92672	-9.08868	1
-4.78968	-6.46072	1
-5.36598	-10.4424	1
-4.299	-10.5695	1
-1.34879	-5.71508	1
-8.27012	-7.40531	1
-6.27828	-8.93969	1
-4.32183	-12.9594	1
-0.530577	-9.33706	1
-3.97321	-12.5504	1
-9.48024	-5.07439	1
-0.462017	-7.41039	1
-8.32708	-3.95788	1
-6.51882	-5.34422	1
-0.189986	-9.85564	1
-5.25327	-9.31995	1
-4.30973	-11.9854	1
-7.21731	-3.98523	1
-5.25109	-8.46625	1
-1.61321	-7.56166	1
-1.22507	-11.676	1
-4.21478	-8.75338	1
0.567484	-7.94928	1
-4.07173	-3.5942	1
-6.0925	-3.06064	1
-7.75166	-10.8695	1
-1.85227	-7.71204	1
-2.57445	-9.71146	1
-4.66778	-11.693	1
-7.73826	-3.61579	1
-6.16078	-10.1997	1
-7.27681	-2.71701	1
-0.353711	-11.614	1
-5.30983	-6.1246	1
-1.91652	-6.10393	1
-7.77225	-5.78955	1
-1.62123	-8.51112	1
-7.42463	-4.16555	1
-4.59076	-7.18692	1
-1.06326	-6.49482	1
-6.19001	-8.68838	1
-3.40208	-7.17974	1
-9.62283	-7.45523	1
-6.21708	-2.40001	1
-2.88981	-8.04186	1
-4.33762	-5.53138	1
-2.44247	-6.03535	1
-2.14146	-9.35153	1
-4.27971	-2.22711	1
-5.75157	-10.3387	1
-4.96484	-10.2027	1
-5.8653	-3.32308	1
-8.29238	-7.01097	1
0.196981	-7.45002	1
-1.63615	-8.61964	1
-5.58589	-8.73447	1
-8.29022	-8.94651	1
-0.832725	-9.09573	1
-9.83697	-4.71343	1
-3.78545	-6.13944	1
-6.8991	-1.86711	1
-7.50932	-7.10628	1
-5.30339	-12.1988	1
-0.211745	-13.5753	1
-9.35805	-6.39235	1
-6.29448	-4.08036	1
-6.58299	-7.79002	1
-5.94241	-4.25113	1
-8.46766	-7.36216	1
-0.612171	-9.51023	1
-2.14784	-6.45038	1
-6.55678	-1.80327	1
-4.45767	-5.29853	1
-5.96433	-9.30346	1
0.76012	-6.61581	1
-6.98682	-3.23599	1
-4.03548	-8.55157	1
-8.4787	-9.78475	1
-5.48236	-6.46305	1
-0.302289	-4.31409	1
-4.15918	-11.7415	1
-3.13454	-8.80284	1
-6.42192	-5.30336	1
-1.9556	-5.63008	1
-6.45388	-2.61618	1
-5.24123	-6.42657	1
-3.30314	-4.91457	1
-9.14834	-4.81629	1
-0.951462	-4.33854	1
-0.29282	-13.0192	1
-4.70398	-5.4138	1
-7.29124	-3.93527	1
-3.62053	-9.96564	1
-5.96265	-8.06798	1
-3.85154	-7.65536	1
-4.26905	-11.1339	1
-3.75469	-12.8857	1
-4.47469	-7.75262	1
-1.72076	-3.85701	1
-6.75393	-3.28868	1
-1.77279	-11.2075	1
0.0944889	-13.0844	1
-6.12069	-11.4942	1
-1.91274	-8.74598	1
-8.79084	-3.96621	1
-4.63546	-8.04397	1
-8.15269	-3.53285	1
-0.0252678	-10.6357	1
0.589984	-8.45323	1
-7.05775	-5.27781	1
-3.42791	-13.7297	1
-5.00031	-6.42892	1
-1.24129	-10.3968	1
-8.94581	-3.44082	1
-2.93576	-5.92807	1
-6.27627	-8.97632	1
-7.24208	-9.12296	1
-9.14757	-3.65699	1
-7.80092	-5.43272	1
-7.56093	-9.80442	1
-9.41453	-6.75478	1
-3.08884	-12.2521	1
-4.86711	-3.53181	1
-7.65268	-10.2074	1
-3.22741	-13.4433	1
-3.75307	-6.57117	1
-5.95871	-4.7849	1
-5.19033	-9.27085	1
-0.445336	-7.98678	1
-2.51068	-7.23047	1
-7.27469	-7.52382	1
-8.43953	-3.4901	1
-7.71747	-8.88946	1
0.0812314	-12.4893	1
-2.1707	-7.98418	1
-1.72902	-3.27397	1
-3.14504	-7.96987	1
-3.83505	-4.28086	1
-2.354	-3.81047	1
-9.26222	-3.86394	1
-9.49896	-3.30685	1
-5.64844	-5.94221	1
-7.05579	-6.35554	1
-1.23799	-8.19171	1
-5.22507	-6.28823	1
0.62443	-13.214	1
-2.09239	-8.57436	1
-5.67235	-10.2492	1
-0.373168	-12.8692	1
-2.11583	-10.6647	1
-3.71523	-6.90346	1
0.374003	-7.05399	1
-6.88548	-10.4056	1
-3.35121	-3.8362	1
-6.4095	-8.17428	1
-2.93492	-3.69918	1
-5.12806	-6.89457	1
-8.91089	-4.32061	1
-2.35937	-5.63378	1
-3.33574	-12.7325	1
-3.60826	-6.08356	1
-4.15689	-8.17644	1
-2.06748	-5.1073	1
-1.25976	-3.41908	1
-9.47757	-4.12391	1
-7.33438	-5.28143	1
-3.32247	-5.74758	1
-2.37431	-7.49485	1
0.499477	-11.1024	1
-2.75564	-4.72717	1
1.05619	-10.9113	1
-10.0071	-5.38939	1
-2.27887	-5.25908	1
0.963221	-5.87386	1
-5.77987	-4.98182	1
-5.68479	-6.60408	1
-2.09876	-13.2193	1
-0.797154	-7.08012	1
-7.0187	-4.31425	1
-3.44579	-9.75619	1
-2.61192	-10.6582	1
-7.11996	-9.02228	1
-7.92914	-9.43187	1
1.08144	-9.4118	1
-2.2859	-8.325	1
0.78886	-12.0008	1
-3.46765	-10.2095	1
-8.35044	-8.89821	1
-7.59589	-2.67534	1
0.753149	-9.39131	1
0.544356	-11.5473	1
-5.01287	-5.50154	1
-5.51762	-2.76693	1
-8.39805	-8.24669	1
-6.53484	-5.91795	1
-9.51771	-4.60903	1
-5.87176	-5.2036	1
0.377717	-5.09802	1
-6.03927	-4.61861	1
-0.584797	-9.14835	1
0.876685	-10.7255	1
-4.36965	-11.9049	1
0.438114	-6.90255	1
1.08261	-6.61433	1
-4.32941	-13.1939	1
-0.0440468	-8.09066	1
-7.01785	-7.0799	1
-1.29206	-7.47678	1
-5.84591	-6.29137	1
-8.70856	-7.55627	1
-5.46211	-5.16563	1
-1.8061	-13.0295	1
-8.60347	-4.60007	1
-1.19515	-7.38808	1
-5.0381	-8.22893	1
-7.12355	-4.3241	1
-0.441818	-4.25553	1
-5.82409	-2.41998	1
-7.65752	-4.15869	1
-0.099273	-8.07195	1
-6.90853	-4.20208	1
-5.69562	-6.46992	1
-0.845294	-4.04121	1
-7.29493	-11.0298	1
-8.12502	-8.60251	1
-5.11185	-6.17776	1
-6.00545	-2.67435	1
-2.98691	-6.64784	1
-7.26194	-5.60532	1
1.6689	-11.1263	1
-8.83872	-1.86837	1
-8.98645	-6.31489	1
-4.38424	-4.96661	1
-1.33345	-8.44523	1
-3.26915	-6.0976	1
-0.408665	-8.4545	1
-5.29561	-11.292	1
-1.08031	-7.04363	1
-5.15735	-4.0192	1
-0.298334	-5.42058	1
-5.09726	-6.98509	1
0.322926	-6.57577	1
0.290012	-7.49423	1
-4.87477	-8.57193	1
-7.36311	-5.87103	1
-4.3766	-11.1795	1
0.377866	-10.4691	1
-2.38292	-6.8179	1
-4.47053	-8.88341	1
-0.733398	-5.09264	1
-0.669054	-11.8924	1
-3.62418	-12.9038	1
-6.10295	-6.57119	1
-10.1598	-4.82479	1
0.105887	-7.2348	1
-3.41531	-5.58374	1
-4.52453	-10.3247	1
1.47241	-8.18683	1
-0.580332	-7.43048	1
-2.38994	-7.58826	1
-2.10756	-11.9011	1
-2.61299	-5.70556	1
0.611142	-12.7439	1
-4.32081	-7.82658	1
-3.88546	-7.22632	1
-3.89869	-2.71807	1
-7.31161	-7.19844	1
-9.25024	-6.08981	1
-7.74142	-6.86505	1
-4.93365	-9.5919	1
-6.71899	-7.73725	1
-8.30452	-2.41209	1
-0.479092	-7.15207	1
-3.49356	-7.39184	1
-5.76964	-8.58695	1
-2.6836	-11.7109	1
-7.07356	-10.5662	1
1.07049	-6.73388	1
-1.41647	-9.13265	1
-9.13229	-10.2629	1
-7.15693	-6.45038	1
-0.684731	-8.18518	1
-9.23976	-6.25178	1
-0.331499	-13.1901	1
-5.52424	-4.56648	1
-1.71428	-7.16093	1
-0.0840199	-12.82	1
-6.36135	-5.0567	1
1.43332	-8.23452	1
-6.91693	-5.16101	1
0.737922	-7.66894	1
-5.42576	-6.99693	1
-3.15274	-3.81979	1
0.765446	-6.94721	1
-4.29938	-6.46815	1
-2.94033	-6.02735	1
-7.42585	-6.81146	1
-3.52881	-7.4638	1
-1.36547	-10.2367	1
-8.44784	-2.05048	1
-5.45986	-8.91061	1
-6.03612	-8.77553	1
-5.19124	-3.99379	1
-4.71985	-5.27768	1
0.608843	-10.124	1
-6.68363	-4.33267	1
-2.00686	-6.23943	1
0.965819	-10.109	1
-6.61056	-4.81683	1
-2.1516	-6.61954	1
-1.22262	-11.6923	1
-0.458314	-7.22177	1
-3.41479	-10.1395	1
-1.09229	-13.2598	1
1.95729	-12.2079	1
-4.27978	-7.07306	1
-2.66364	-7.17874	1
0.29541	-7.34334	1
-3.34119	-9.08432	1
-3.52694	-9.7932	1
1.56157	-11.2726	1
-2.85857	-11.1758	1
-3.10362	-11.5055	1
-0.748607	-8.58875	1
-8.09759	-8.83918	1
-0.754606	-7.59672	1
-3.18389	-6.11764	1
-2.87978	-6.72235	1
0.816377	-8.78401	1
-2.43769	-12.1508	1
-10.0826	-6.34026	1
1.253	-11.9338	1
-1.91813	-10.1401	1
-4.95951	-8.95464	1
-7.9737	-5.26457	1
-7.9051	-5.02487	1
-1.85296	-10.0164	1
-7.60466	-7.83094	1
-0.878905	-9.03404	1
-7.89244	-5.33103	1
-7.79395	-6.68259	1
-8.00398	-4.98049	1
-0.656439	-6.26587	1
-7.36039	-9.62654	1
-4.16102	-10.3698	1
-6.59115	-5.5313	1
-7.06496	-1.26564	1
-6.28619	-5.49277	1
0.961418	-9.68187	1
-2.2607	-9.58426	1
-1.0328	-3.58969	1
-7.82439	-3.78884	1
-3.69762	-11.9066	1
-9.47139	-7.21882	1
-2.59234	-6.91453	1
-7.67549	-9.53248	1
-3.94855	-7.04952	1
-5.10518	-11.7038	1
-6.31837	-1.71521	1
-1.99296	-6.34682	1
-1.70701	-11.3869	1
-1.92202	-8.93674	1
-2.57573	-4.83825	1
-7.78308	-5.75618	1
-5.74989	-7.86007	1
-1.83419	-9.11995	1
-6.66754	-7.18185	1
-6.90425	-5.71115	1
-2.18989	-3.64827	1
-4.08617	-4.05487	1
-5.5376	-6.98879	1
0.533678	-12.1889	1
-3.52313	-3.43432	1
-1.56525	-10.6668	1
-2.71626	-11.539	1
-3.84601	-4.26372	1
-6.20637	-6.77532	1
-0.00748665	-11.0446	1
-7.48559	-8.88438	1
-4.19033	-10.1304	1
-5.67816	-4.4753	1
-8.01782	-3.06004	1
-4.3869	-10.8453	1
-1.47377	-8.09874	1
-2.31818	-9.18271	1
-1.92329	-5.32893	1
-6.0457	-11.0301	1
-4.36179	-6.19475	1
-1.64854	-11.8519	1
-1.24054	-8.97868	1
-4.93187	-7.59938	1
0.191809	-11.0405	1
-1.42068	-3.84571	1
-4.16052	-9.18167	1
-0.180759	-12.4497	1
-3.62968	-9.96392	1
-1.98108	-3.454	1
-4.10467	-11.2386	1
-3.50867	-2.81095	1
-8.45487	-6.80305	1
-9.77244	-7.51505	1
-7.58674	-6.72949	1
-7.39101	-8.30912	1
-1.27595	-9.6195	1
-6.4829	-6.2997	1
-6.31025	-7.41087	1
-7.11169	-10.3813	1
-6.0446	-5.80957	1
0.910087	-5.73685	1
1.09838	-7.12107	1
-3.06999	-7.12747	1
0.213768	-8.14714	1
-5.19336	-3.83568	1
-3.95546	-12.1883	1
-3.60449	-3.73756	1
-2.59922	-5.59964	1
-4.97832	-6.74537	1
-0.674986	-10.4041	1
-2.53028	-6.70865	1
-5.13542	-9.07718	1
-6.446	-5.09676	1
-6.50185	-8.82453	1
-2.60746	-9.70765	1
-0.71857	-6.66047	1
-4.10568	-2.20252	1
-8.73713	-8.64156	1
-7.78004	-5.37213	1
-2.72041	-6.2911	1
-8.29617	-8.48859	1
-7.26441	-7.47603	1
-4.01735	-8.02678	1
-0.582213	-9.29837	1
-8.12059	-3.06005	1
-8.12289	-4.73295	1
-7.51107	-10.3399	1
-4.21487	-4.97402	1
-4.84095	-3.00091	1
-4.73663	-8.11699	1
-0.58267	-9.78268	1
1.13692	-11.4491	1
-6.73724	-6.70392	1
-8.62889	-2.95053	1
-4.48566	-5.02762	1
-5.94751	-4.38564	1
0.0228659	-11.5266	1
-7.41401	-9.40623	1
0.117926	-10.2065	1
-7.31497	-2.04978	1
-2.62719	-8.2217	1
-7.36419	-7.44611	1
-7.59936	-3.10512	1
1.66229	-8.67183	1
-4.71245	-7.99459	1
-5.30333	-9.93405	1
-3.04643	-10.3861	1
-2.57021	-6.67075	1
-0.795027	-13.1684	1
-9.23853	-8.2497	1
-3.08033	-9.82671	1
-2.56509	-11.9944	1
-3.15518	-6.83804	1
-8.98073	-3.86566	1
-9.10002	-4.8182	1
0.199098	-10.8589	1
-2.34156	-8.22511	1
-7.50109	-6.55511	1
-2.41637	-10.073	1
-4.01432	-10.042	1
-1.99905	-9.75112	1
-2.71423	-11.9087	1
0.397338	-8.68931	1
-5.68031	-5.93754	1
-1.86206	-13.0856	1
-0.149374	-4.54659	1
-8.64832	-7.09034	1
-5.37646	-1.83375	1
-2.06162	-6.26554	1
-5.39996	-8.29807	1
-3.43674	-11.3449	1
-5.29926	-6.30678	1
-4.24762	-1.49104	1
-4.26683	-9.77387	1
-10.0628	-7.62114	1
-6.22836	-1.83476	1
-4.23947	-7.52542	1
-2.07601	-5.92628	1
-1.50738	-9.10073	1
-1.06877	-8.12957	1
-8.56655	-7.86138	1
-1.58178	-10.0386	1
-3.81191	-9.45543	1
-0.795022	-8.96976	1
-2.99056	-10.3766	1
-2.25621	-9.85981	1
-3.62797	-11.3633	1
1.22212	-11.7279	1
-3.646	-4.31765	1
-1.49676	-9.28624	1
-2.41294	-6.79858	1
-9.73831	-7.88482	1
-8.52274	-7.86905	1
-7.12319	-3.09541	1
-4.05061	-11.6331	1
-8.11489	-11.3359	1
-3.43554	-1.96631	1
-5.39253	-8.60747	1
-4.47148	-11.849	1
-5.64196	-5.11306	1
0.361593	-11.3686	1
-6.1012	-7.25602	1
-3.85901	-2.19148	1
-4.37892	-3.37443	1
-2.67358	-8.42015	1
-7.03707	-3.63727	1
-5.28429	-6.99707	1
-2.68313	-6.69344	1
-2.94952	-6.51315	1
-7.09426	-9.53743	1
-2.12654	-7.77694	1
-4.95475	-10.9506	1
-3.58075	-9.23821	1
-3.29543	-8.68725	1
-1.95829	-6.54813	1
-3.11302	-9.27875	1
-5.11146	-4.27413	1
0.0316055	-6.61651	1
0.229291	-7.25144	1
-7.76777	-8.71883	1
-2.46932	-9.4263	1
-1.63157	-11.605	1
-8.76037	-1.92907	1
-2.96027	-5.81981	1
0.381881	-10.0748	1
-1.06089	-12.2956	1
-3.55989	-11.7804	1
-8.25764	-10.0816	1
0.173034	-11.9889	1
-1.38096	-13.1387	1
-0.633066	-6.53629	1
-1.40193	-4.49884	1
-6.9643	-4.49925	1
-6.30218	-10.966	1
-3.92571	-7.29768	1
-8.40153	-3.47184	1
-6.77487	-2.90066	1
-8.90713	-2.53018	1
-5.81365	-10.8652	1
0.832872	-12.4664	1
-7.8415	-4.14144	1
-5.66557	-4.63187	1
-0.00331135	-7.47228	1
-0.604788	-9.91677	1
-9.30852	-6.35001	1
0.478306	-7.19729	1
-4.79419	-10.3795	1
-1.32297	-13.3575	1
-4.376	-10.598	1
-1.08086	-7.29138	1
-3.31494	-10.4895	1
-6.30361	-9.52336	1
-3.92218	-6.66929	1
-2.73992	-10.0368	1
-2.60068	-6.56464	1
-5.3987	-6.16602	1
-4.43607	-3.14114	1
-4.36489	-1.694	1
0.538181	-12.4334	1
-9.87924	-6.40767	1
-1.56864	-9.87416	1
-2.09655	-3.48237	1
-9.33958	-4.26587	1
-4.96931	-11.0899	1
1.69448	-10.965	1
-7.36022	-3.0484	1
-4.73771	-12.0775	1
-0.124688	-13.1329	1
-4.2995	-4.17199	1
-8.0924	-2.1111	1
-6.25161	-10.3374	1
1.20089	-5.99652	1
1.07838	-12.4218	1
-1.972	-6.71796	1
-4.38174	-10.0205	1
0.941454	-12.0678	1
-3.49552	-6.34772	1
0.836676	-8.31208	1
-6.05884	-6.61538	1
-7.41125	-9.74522	1
1.2168	-8.28261	1
-4.19046	-4.50699	1
-1.41501	-8.30656	1
-3.65889	-6.5986	1
-8.06297	-3.76319	1
-7.06032	-5.64442	1
-4.39892	-6.67991	1
-3.95675	-7.83483	1
-6.72516	-8.10195	1
-5.11624	-11.9616	1
-2.60008	-12.7748	1
0.368708	-9.49558	1
-4.23325	-4.52974	1
1.30564	-9.13483	1
-5.09225	-1.98316	1
-7.64944	-9.43089	1
-8.02911	-7.81334	1
-2.81082	-8.32547	1
-5.11178	-10.438	1
0.663136	-10.5128	1
-5.41442	-7.97648	1
[truncated: 44,085 more rows]

## Sheet: Figure 4c
Figure 4c
Simulation system: Al(111)
T = 942 K
t = 0.06 ns
t-SNE analysis
1	2	Label
1.62799	-5.26483	1
3.39049	-0.97838	1
-6.46786	-6.99515	1
-0.349233	-3.27968	1
-3.90765	-1.16449	1
-8.1919	-6.31176	1
0.466348	-5.28982	1
1.65816	-1.79141	1
5.08431	-5.45182	1
-2.5019	-7.80287	1
-3.2483	1.71797	1
-3.98093	-0.764277	1
1.92195	-8.67731	1
5.87947	-4.23845	1
-5.81354	-5.82814	1
5.0019	-3.37002	1
-1.00965	2.384	1
-7.11286	-5.39273	1
5.43829	-3.19043	1
3.36673	-2.33266	1
0.582596	-1.45116	1
-3.7058	-6.26853	1
-6.09025	-4.91253	1
-5.79927	-6.43204	1
-5.59616	0.953698	1
1.47646	0.153174	1
5.10276	-3.94811	1
-0.933446	9.11492	1
-7.53095	-2.0748	1
-2.24461	-8.58991	1
0.126325	-0.832419	1
-10.3375	-2.52372	1
-3.83923	-0.7821	1
-5.55749	-3.33036	1
-2.15529	-2.82457	1
-2.87654	2.02969	1
-8.53452	-3.64112	1
-9.34582	-2.07922	1
0.18499	5.47264	1
-0.875786	0.212475	1
5.31879	-4.95633	1
-3.17325	-5.1856	1
0.56174	0.785313	1
3.45848	-2.88735	1
6.70631	-4.37513	1
-0.228178	-2.53409	1
-2.78836	0.431787	1
1.95082	-5.95043	1
0.109781	-4.94643	1
-2.59326	-3.58616	1
2.66919	-1.72096	1
-2.17501	-1.66666	1
-1.09868	-5.25044	1
3.86704	-1.9851	1
-4.8582	-4.49052	1
-5.34887	-7.1012	1
-8.76622	-5.73151	1
1.29105	-3.97576	1
0.877841	-2.87057	1
-10.1438	-2.24999	1
-2.48957	-8.25516	1
5.02745	-1.63205	1
0.132521	-4.45194	1
-0.351389	-6.04264	1
3.63831	-3.61585	1
-1.40969	1.45014	1
-6.13602	-4.51441	1
-3.65558	-8.77398	1
0.651315	-6.73398	1
-3.36839	-5.50838	1
0.429606	-3.51922	1
-0.857396	1.28413	1
-3.83646	-3.32275	1
-7.06148	-1.49908	1
-0.703383	-0.0744173	1
-5.22517	0.515482	1
2.57744	-3.8963	1
-7.93393	-0.751186	1
-1.41543	0.579475	1
2.53036	-2.67497	1
0.0885585	-5.11308	1
-7.30655	-0.349565	1
1.49314	-2.83893	1
-6.21369	-4.5106	1
-0.426209	-0.198122	1
-10.223	-2.91021	1
-2.49676	-0.758165	1
-3.15659	1.82422	1
-6.97193	0.166241	1
-2.31734	-8.83246	1
4.9444	-4.84268	1
-0.0196311	-6.51879	1
-3.27052	3.48306	1
-4.02189	-1.19927	1
0.798585	1.94844	1
0.0445748	-1.62003	1
-4.68712	3.42445	1
-3.04653	-8.95682	1
4.09215	-2.82481	1
-2.75997	-2.38418	1
-7.33572	-5.19824	1
4.87427	-4.37796	1
2.37833	-3.48519	1
-6.04744	1.51972	1
-6.75055	0.713208	1
-6.12681	1.20088	1
0.163034	-5.60687	1
3.58971	-4.13522	1
0.390081	-0.838759	1
2.08147	-1.89248	1
-3.55534	-5.47391	1
-4.30113	-2.04067	1
-8.55829	-5.60213	1
-0.710596	-6.78414	1
-2.6826	-3.10993	1
2.61944	-8.78884	1
-9.29928	-2.88865	1
-3.45918	-5.43632	1
0.49467	2.43205	1
1.96435	-3.88883	1
3.36045	-3.87895	1
-1.2619	-5.44316	1
-1.25998	1.88321	1
4.97245	-0.796395	1
1.03155	-2.28977	1
-1.27127	-3.52344	1
-0.717071	-4.14045	1
-6.12779	-2.2667	1
2.15547	-3.10318	1
4.4085	-4.24532	1
0.313804	-1.09864	1
0.633425	-2.17573	1
6.17771	-3.30807	1
0.498305	-6.26174	1
5.47774	-2.52501	1
0.303625	-0.839749	1
-0.173619	0.476927	1
-10.069	-1.89294	1
-6.34824	0.882006	1
-4.0914	-1.71373	1
4.52891	-0.955167	1
4.46928	-3.45041	1
5.11574	-3.47152	1
-3.45416	-0.66587	1
-9.07532	-3.55072	1
-4.50047	-2.82662	1
2.37142	-3.75586	1
-0.146246	2.13572	1
0.119301	-4.68248	1
0.908305	-0.240164	1
-4.29434	-6.43154	1
-7.26895	-4.87371	1
-7.74745	-0.981589	1
-1.70439	-0.70089	1
3.21468	-4.25955	1
-4.51753	-7.5826	1
-0.157045	-3.77396	1
4.11766	-3.62636	1
-2.6179	-4.65472	1
-5.79567	-2.77947	1
-1.11002	-1.56423	1
0.0379819	-5.19121	1
-9.79863	-2.00547	1
-1.89179	0.774779	1
0.252889	0.422426	1
-9.80587	-4.76741	1
3.8717	-5.54893	1
-4.8458	1.56016	1
2.7347	-3.14758	1
-5.7636	2.30918	1
-0.49794	-1.78825	1
-0.692626	2.3774	1
0.254916	-2.76759	1
-7.91063	-4.11625	1
-0.742533	-2.68586	1
-6.40413	-3.07804	1
-7.07485	-7.46258	1
1.75464	-3.34556	1
-0.0429423	-0.793157	1
-4.49024	2.63581	1
-9.89894	-3.51134	1
-2.46868	-6.27181	1
5.78774	-1.15833	1
4.17601	-4.97866	1
3.45966	-7.03173	1
-3.72411	-7.57161	1
-4.05689	-5.88044	1
-2.99541	3.16444	1
-9.47445	-3.51775	1
1.84908	-3.42831	1
2.42224	0.664726	1
-3.62559	-1.33005	1
2.39992	0.0200636	1
-5.00803	-0.66394	1
-9.48239	-4.21014	1
-1.29944	-5.87052	1
-4.3491	1.90191	1
-7.12835	-3.72373	1
-6.45621	-6.99307	1
-2.12516	-8.50911	1
-5.35927	0.0607037	1
-9.87303	-2.53918	1
-0.364502	-1.05785	1
-0.191668	-2.58501	1
0.862801	-7.73017	1
-5.04322	-3.73027	1
-8.74955	-4.37853	1
0.516693	7.69908	1
4.49377	-4.56982	1
3.33709	2.93793	1
-1.14577	-5.15279	1
-8.39137	-3.02006	1
-3.38883	-5.70874	1
-10.2235	-5.00852	1
-6.72847	-5.28863	1
-6.70611	0.613465	1
-5.3986	-2.22749	1
-1.94621	-1.97433	1
1.09264	-5.7781	1
-5.57446	0.358015	1
-0.633207	10.0314	1
-7.51937	-1.72202	1
-2.01821	-7.2558	1
-1.4677	-1.48701	1
2.32472	0.241397	1
2.99989	-4.98728	1
-3.26449	-6.35983	1
-1.48058	-4.07965	1
-5.77281	-2.73116	1
-4.85627	2.5781	1
-5.05082	-1.67468	1
-8.22861	-5.8943	1
-8.16377	-3.58127	1
5.08122	-5.1069	1
-3.7607	-5.51653	1
0.591735	-5.04661	1
-3.78621	-1.29188	1
2.71836	0.887723	1
2.19577	-3.58895	1
0.0960796	-4.663	1
5.82905	-3.61441	1
-0.610886	-2.86592	1
-7.343	0.154554	1
-2.1011	-3.5289	1
-6.72207	-0.499172	1
3.44901	-3.28558	1
-6.54368	-7.46814	1
-0.72073	-2.2054	1
-1.18184	-5.41984	1
-3.0586	-5.99557	1
-10.4395	-4.12883	1
-3.5902	-2.38329	1
-1.23919	-2.87049	1
3.25205	-2.11781	1
0.404635	-1.08958	1
7.55773	-1.2972	1
-3.11308	2.33155	1
0.774384	0.741824	1
-4.45783	-1.62505	1
-3.80236	0.221594	1
5.49045	-6.341	1
5.33922	-5.5617	1
-0.181746	-5.6014	1
-2.82444	-5.25462	1
-1.86265	-3.03769	1
-1.53164	-5.547	1
6.0162	-4.6103	1
-1.09129	-5.63567	1
-4.46108	-3.53849	1
-3.68666	-3.84501	1
1.14458	0.907089	1
-3.58781	-3.74239	1
-2.84065	-1.69527	1
2.81473	8.02294	1
-0.740749	-2.67583	1
0.83925	-8.21516	1
-1.85195	4.08751	1
-6.04087	-1.70776	1
-4.69108	2.0663	1
1.54774	-1.93841	1
-6.88607	-3.22839	1
7.71827	0.117168	1
3.54733	-3.55452	1
-8.21381	-2.46142	1
3.90938	-4.46575	1
-3.02299	-0.0340106	1
3.36062	-1.38355	1
-7.61789	-5.51284	1
-3.29876	-4.21016	1
-7.00498	-3.02697	1
-3.43984	-8.995	1
-4.88351	0.0702541	1
3.04151	-4.93889	1
-2.3146	-0.633218	1
-7.83341	-2.15726	1
-2.25319	-1.32735	1
-5.15395	0.657054	1
-8.28845	-2.03505	1
-6.64495	-2.17301	1
-3.37781	-0.753954	1
-8.73303	-1.81236	1
-5.62916	-2.78984	1
-5.16246	-5.67869	1
-7.75957	-1.14546	1
2.35897	-3.41749	1
-0.0298898	-6.3042	1
4.06161	-1.04548	1
-1.35128	1.34025	1
-2.12782	0.380056	1
-4.19027	-6.23335	1
-0.658145	-5.8422	1
3.43219	-4.66148	1
0.33431	-0.447191	1
-7.05631	0.614278	1
1.15615	-6.40729	1
6.26116	-2.16986	1
-3.52492	-2.48961	1
3.92246	6.97535	1
-3.49924	0.649581	1
-1.30045	-3.44057	1
-7.16315	-2.46284	1
-4.57146	0.645413	1
-9.74864	-3.70587	1
1.27688	-8.03524	1
-0.59429	-3.54092	1
-2.95143	0.145962	1
-8.80968	-1.30898	1
-7.5743	-5.80931	1
-1.47597	-5.48449	1
-9.36169	-0.596428	1
-4.33506	-2.85065	1
1.88611	4.19288	1
-2.22799	-6.6751	1
-6.24251	1.09645	1
-7.00241	-6.16753	1
-3.50594	-4.13406	1
0.308214	-1.16312	1
-7.64421	-3.93538	1
-5.02455	2.70251	1
-1.51146	0.875588	1
-4.01051	-0.270643	1
-4.47988	-2.41653	1
2.08201	-3.54153	1
-7.7898	0.326387	1
-3.34049	-1.18254	1
-5.76557	-1.982	1
-5.94703	-0.353032	1
-0.723206	-3.37105	1
-5.68504	-4.15444	1
3.817	3.16452	1
3.51249	-1.63349	1
0.562852	-2.19088	1
-1.23103	-4.83817	1
6.41767	-0.93348	1
-0.0310915	-7.76593	1
2.39849	0.572459	1
-5.53052	0.257219	1
2.02339	-3.92976	1
-7.62622	-3.57716	1
-4.16787	-4.5629	1
3.86811	-5.97356	1
0.162701	-1.4576	1
0.417412	-0.689569	1
-6.58948	-0.879566	1
0.778813	-1.40016	1
-8.17819	-4.41808	1
2.12879	-1.44599	1
-5.15891	-1.18976	1
3.50496	-3.0136	1
-0.491238	0.884738	1
1.62466	-3.79791	1
-4.30245	3.56924	1
-7.94532	-4.16958	1
-7.89877	-0.171247	1
-7.47416	-1.54012	1
-0.158898	7.50953	1
-8.69083	-3.16525	1
-4.3726	-4.5541	1
-4.79498	-7.01713	1
-7.39489	-5.42651	1
4.23605	-4.586	1
-2.0208	2.97303	1
0.201244	-1.18624	1
-0.216273	-2.29631	1
-6.39898	-2.18599	1
-3.68715	-6.14751	1
-7.67559	-1.71618	1
2.34287	-0.565177	1
-4.63127	-3.56964	1
-6.41622	-5.91214	1
-0.554531	1.64823	1
-7.11682	-6.11043	1
-2.41945	1.47367	1
-10.2381	-2.32253	1
-2.23532	-7.50829	1
-7.89635	-4.89466	1
-1.0239	-2.30869	1
1.86305	-1.2514	1
0.915323	1.8969	1
-6.83626	-4.05175	1
-6.78518	-4.50105	1
0.874841	-2.66528	1
3.60215	-7.68053	1
-9.70212	-2.79453	1
0.544065	-6.01216	1
1.83417	8.02005	1
0.724381	-6.72952	1
-3.63572	0.679972	1
1.21353	7.33595	1
6.13359	-0.401523	1
-10.0368	-5.45302	1
7.19904	-2.39474	1
3.43722	-5.56623	1
-1.19488	-7.79829	1
-0.54929	-6.3588	1
-1.69412	-1.58741	1
0.326788	-5.49701	1
-3.8355	1.66544	1
7.01422	-2.76367	1
1.86363	-2.05514	1
0.828438	-3.22141	1
-4.85513	2.73288	1
-2.24364	-2.3546	1
4.2123	-3.68073	1
-7.82868	-1.52133	1
-2.03444	-6.23623	1
-8.17837	-3.09247	1
-1.76484	0.0778497	1
-2.86957	-3.42938	1
-1.71695	-7.65112	1
-4.70061	-4.46926	1
-2.007	-7.8302	1
-1.00738	-5.41986	1
-0.345045	-6.48689	1
-7.15161	-4.70086	1
-6.59515	-7.43985	1
2.89776	0.454994	1
2.25577	7.48065	1
-0.797918	8.74492	1
-5.60112	-3.55578	1
-4.06068	-8.86648	1
-2.16165	1.20553	1
-1.99404	0.541701	1
0.255472	-2.62734	1
2.47284	-6.33843	1
4.78303	-3.06562	1
-6.09779	1.27254	1
-4.85139	-5.89418	1
-3.95337	-0.940359	1
-1.02527	-1.03281	1
-9.67581	-1.89262	1
-0.0791489	-6.83571	1
-3.07435	-2.23023	1
-2.33021	-1.46413	1
-9.88973	-2.27619	1
3.71258	-3.59714	1
-0.660463	-2.34295	1
-0.514047	-6.36167	1
-0.884371	-7.64455	1
-0.181805	-2.40684	1
-0.652685	1.29627	1
-6.07543	-2.42943	1
-2.87893	-3.32121	1
-8.75514	-0.840885	1
5.17033	-1.78316	1
-6.77039	-4.27956	1
-5.93563	-0.381901	1
5.64021	-5.51196	1
1.12208	-5.64364	1
-8.4621	-4.52291	1
-2.63855	-3.17766	1
1.50094	-1.88144	1
1.93999	-3.54136	1
4.06217	-2.52535	1
-7.49686	-0.517803	1
-0.489863	-5.27387	1
5.24775	-6.21561	1
3.87334	0.0263896	1
-2.31386	-7.01453	1
-1.69257	1.39892	1
0.14454	-3.81966	1
2.53864	-6.55371	1
-1.14372	-4.36513	1
-9.37897	-0.381191	1
0.512149	-4.0665	1
0.498412	-6.07501	1
4.19245	-0.553092	1
-10.0966	-2.8658	1
-1.13242	-2.81271	1
1.8364	-1.08611	1
-7.23588	0.414029	1
5.07702	-0.939167	1
-3.29051	-0.451618	1
3.11355	-7.65062	1
-0.169269	-3.77856	1
4.04007	-3.06207	1
-9.01509	-1.60785	1
-2.59108	-3.5363	1
6.75044	-3.26019	1
-0.608044	-7.85517	1
-2.80352	-2.01594	1
-6.762	-0.869001	1
-0.384599	1.6557	1
-4.46443	-5.66877	1
-6.57097	0.314032	1
-6.53944	-3.13358	1
-9.44449	0.773305	1
-2.97975	2.15762	1
0.110798	-7.06034	1
-1.42558	-7.51048	1
1.66073	-4.50085	1
-3.42445	-1.23002	1
-0.880872	-4.34968	1
5.14212	-4.47962	1
5.73489	-3.60356	1
-1.41664	-3.18941	1
5.5426	-5.29992	1
-5.74407	-1.37038	1
-3.0096	-3.21688	1
-4.9189	-0.565488	1
-6.90606	-1.69736	1
-7.21009	-4.79735	1
4.90842	-1.21312	1
0.247154	-2.7109	1
-2.19656	-6.76172	1
-3.63231	-5.78508	1
5.8916	-1.89313	1
-0.137638	-3.7423	1
2.38284	0.146408	1
3.03593	-8.0088	1
-3.27224	-5.42652	1
1.02175	-4.79712	1
-7.0037	-0.783664	1
-3.82466	0.331251	1
0.328593	-6.9266	1
1.05147	-1.33173	1
5.35465	-3.66323	1
-3.19353	-0.609222	1
-2.05153	-2.09618	1
0.1781	0.215108	1
-1.21462	1.70258	1
-5.75147	-3.47178	1
-9.91819	-3.02218	1
-3.67601	-5.3318	1
-5.57015	0.792614	1
5.12811	-1.70805	1
-3.94771	-5.0723	1
-2.98094	-4.56485	1
-2.49381	-3.37186	1
-0.894478	-6.22005	1
-0.120943	1.45092	1
5.15587	-1.59044	1
0.821993	-1.9503	1
2.01479	-0.940058	1
-0.314748	-0.170547	1
-0.00398868	0.232279	1
-3.78	-4.84276	1
-9.25696	-4.1592	1
-2.69212	2.35941	1
2.15518	-2.9638	1
-4.01159	-4.97671	1
-8.83391	-5.64547	1
-3.82798	0.192989	1
-7.05121	-0.867918	1
5.65384	-3.64384	1
-10.1774	-3.61631	1
0.195828	-5.58919	1
0.518616	-6.27819	1
-6.25827	-5.29466	1
-5.56676	-6.42199	1
-7.82077	-1.83746	1
-7.70225	-4.14023	1
2.28726	1.2565	1
4.00329	-0.850413	1
-1.01381	-2.88816	1
-3.79584	-0.87783	1
-7.90932	-5.11264	1
-3.93871	-3.05729	1
-0.763121	-1.43621	1
-8.16638	-4.11725	1
-5.35222	-3.93577	1
1.63015	0.667502	1
-4.14546	-1.06997	1
1.50484	-2.72533	1
-1.12163	-0.654957	1
-1.07768	1.40375	1
-7.61007	-6.44571	1
2.05612	-6.75679	1
0.772485	-2.85811	1
-0.599219	-6.23991	1
-2.02612	1.89818	1
-0.0033096	-3.84936	1
-4.49509	0.866006	1
-4.31393	-6.41524	1
-9.43147	-1.54242	1
1.62522	-9.00421	1
-4.17709	-2.22402	1
1.4153	-2.81716	1
-4.64144	-0.764983	1
-3.15987	-2.36973	1
1.3872	-4.18308	1
-5.01167	-1.76547	1
2.1367	-4.25339	1
-7.52538	-2.55875	1
-4.79257	2.16906	1
-5.21835	-4.61542	1
-5.66873	-0.58599	1
-6.47573	1.64633	1
-2.02307	-5.09145	1
-1.26085	0.188021	1
0.436731	-4.67527	1
-3.60722	0.645727	1
0.995272	-3.51537	1
-2.86049	0.183539	1
0.903416	-3.58061	1
-4.30828	0.666939	1
1.28083	-3.96424	1
1.10114	-4.37739	1
3.09932	-2.35576	1
-3.33442	-3.73633	1
-4.66481	-4.27051	1
3.04285	-2.33717	1
0.48884	-2.605	1
-0.52948	-0.00399031	1
-4.00092	-3.76617	1
-7.63125	0.467293	1
-3.43549	-9.73696	1
-4.19171	-0.07913	1
-5.11664	-3.76934	1
-2.63142	1.12286	1
-4.70318	-3.53168	1
-1.48768	0.525841	1
1.45679	-1.88461	1
6.85921	2.64873	1
3.79674	-0.733142	1
-1.92695	-7.42844	1
-0.648607	0.345132	1
-6.29152	-8.09558	1
-8.20497	-0.472635	1
-1.26396	-1.7923	1
-4.48661	-6.73067	1
-5.91817	0.782911	1
-4.3076	-4.29555	1
-8.41681	-3.03401	1
0.520425	-1.26731	1
-3.04414	-2.17742	1
-2.68726	-2.81071	1
-7.84754	-4.82961	1
-6.89581	-4.24364	1
4.28131	0.41083	1
-7.53744	-1.83375	1
-10.5058	-2.59698	1
-1.75829	0.366791	1
-4.40677	-3.81856	1
-0.0420296	0.88875	1
-3.59126	1.25395	1
-4.7756	2.29368	1
-9.79802	-3.69345	1
-4.2942	-2.00405	1
-2.01745	-7.51817	1
-1.12826	-7.03811	1
1.99164	-7.11571	1
-2.76344	-6.38174	1
2.09622	-4.89281	1
-4.44122	-1.15136	1
-6.26498	-0.75277	1
0.742898	-0.782487	1
-6.46568	-5.00199	1
1.43472	0.427041	1
-0.97148	-3.49207	1
-0.647744	-0.607601	1
4.82837	-1.14444	1
1.54271	-1.94104	1
-0.111078	-5.9557	1
-5.43459	-2.57819	1
-0.94206	0.843859	1
-6.68778	-5.1738	1
4.54466	-0.663326	1
3.06814	-6.92425	1
-4.53954	0.326498	1
-6.85594	-4.72077	1
-0.0165849	-8.08232	1
-6.01428	-7.89079	1
-1.50857	2.21539	1
-6.27854	-0.157952	1
-4.11739	-1.48516	1
-3.85623	-0.585207	1
-2.35656	-2.15961	1
-2.22396	0.243844	1
-1.29634	-5.00613	1
0.805424	-5.05596	1
3.9408	-5.2178	1
2.44185	-3.03952	1
-1.62263	-2.16167	1
3.2087	-0.93276	1
-3.75755	-1.6164	1
-8.46525	-2.34808	1
-0.731993	-3.39229	1
-3.22532	0.63304	1
-5.23032	2.45884	1
1.6551	9.18769	1
-3.46677	-1.33913	1
-4.95159	2.02163	1
-4.31971	-0.856524	1
-3.08787	-0.654786	1
-1.21313	-1.77305	1
-1.58736	0.812462	1
-1.38663	-3.70437	1
-7.37717	0.665647	1
-7.71352	-1.77561	1
-4.046	0.191671	1
-5.22243	2.74048	1
-4.94096	1.02445	1
-8.21805	1.32533	1
-2.70782	0.292131	1
-4.23564	-4.90951	1
0.651653	-0.758343	1
1.38708	-5.26976	1
-7.57439	-2.35529	1
3.3403	-1.79566	1
-4.86217	-4.79579	1
-7.20773	-4.86689	1
-1.72976	-2.38287	1
-5.94561	-4.14999	1
-1.32731	-3.95357	1
-0.667953	0.415265	1
-1.76318	-2.50203	1
-3.97526	1.12916	1
-2.70026	-9.36052	1
-0.489269	-6.29886	1
-8.14107	-2.26379	1
0.897415	-0.681145	1
-6.559	-2.61968	1
6.26512	-1.98976	1
4.85758	-5.7584	1
1.36266	-3.40307	1
1.5244	-7.82133	1
-5.47213	-0.924996	1
-1.78469	-2.1598	1
3.26916	-6.53946	1
3.8151	-0.951298	1
1.55831	-3.6671	1
-4.20664	-0.749317	1
-5.43807	-8.07659	1
-4.86076	-1.61925	1
5.11926	2.69412	1
-4.74319	-4.42544	1
0.56942	-2.41795	1
2.47149	-5.24204	1
-0.907985	-4.60318	1
-1.66559	-5.42143	1
-6.11897	-0.37091	1
4.70685	-0.462554	1
-3.74375	-1.49935	1
-2.9937	-0.513951	1
-0.113931	-0.290028	1
-6.98683	-0.886613	1
-4.05011	-6.99291	1
-0.607388	1.93684	1
0.550333	1.09105	1
-4.80512	-3.37602	1
-9.83976	-1.69097	1
-1.44664	0.633822	1
-4.44606	1.09141	1
-4.48129	-6.37573	1
-6.81437	-0.430067	1
-2.03869	-4.24359	1
1.78214	-5.87182	1
-10.0581	-0.58522	1
-2.20999	-3.63781	1
2.09515	-3.17968	1
0.581692	-1.60762	1
-6.38308	-5.49363	1
-1.71643	-5.54852	1
1.32308	-6.84605	1
-4.61249	0.467188	1
-4.24994	-1.34497	1
-6.04237	-5.83645	1
5.9181	-1.03781	1
2.62754	-6.21031	1
4.30229	-5.05458	1
-3.40724	-4.30962	1
1.37386	-2.44917	1
-4.69206	0.22087	1
3.94371	0.616579	1
-4.34394	-1.45069	1
0.653676	-3.11694	1
5.40139	-3.75498	1
-1.13884	-6.10543	1
-9.38221	-0.808926	1
-1.90799	-2.41821	1
-5.87524	-3.12123	1
-9.34141	-1.32254	1
-2.07461	-6.62991	1
-2.91773	-6.61341	1
-4.02278	-1.23908	1
0.152203	-2.95362	1
-0.0303219	-2.08027	1
-4.39632	2.80249	1
-6.98366	-5.51265	1
-6.31745	-2.20078	1
-1.31116	-4.82583	1
-4.45597	-4.63769	1
-6.37493	1.62147	1
4.8155	-6.55684	1
-7.1588	-5.4068	1
-0.817744	-2.25045	1
-4.51188	-8.69594	1
-2.6906	-4.1334	1
3.49261	-2.38028	1
2.01499	-4.58651	1
-7.71596	-0.949214	1
-3.96913	-1.72012	1
-0.502454	-8.00108	1
-9.48358	-2.97805	1
-7.32573	-4.10957	1
0.503245	-3.95382	1
-8.86292	-0.432043	1
2.37124	1.42589	1
-5.04319	-4.76747	1
-10.734	-3.44153	1
-3.87151	-6.20665	1
-5.91898	-4.22875	1
-9.04519	-5.40635	1
-7.37395	-4.97283	1
-4.02725	-5.55382	1
-1.55261	-4.47234	1
-5.18833	-3.71252	1
0.524485	-6.26596	1
-6.47052	1.38734	1
0.195389	-7.49337	1
7.22352	-2.77549	1
-5.80082	-4.51681	1
3.76045	-6.29085	1
-1.8213	1.64445	1
-9.96327	-4.67707	1
0.990862	-2.54313	1
6.4888	-0.681678	1
-8.53109	-1.18646	1
-0.643273	-6.40297	1
2.32492	-4.78274	1
-6.65342	-2.54436	1
-2.29022	0.191393	1
-4.77811	-2.12423	1
5.61346	-2.78607	1
-0.926238	-6.32729	1
4.60959	-5.52662	1
-3.88954	-2.82637	1
-2.86416	-4.2973	1
1.08875	-1.61518	1
-4.10834	-1.12637	1
-5.9252	2.93761	1
6.70586	-2.99871	1
-1.48154	-9.27679	1
-3.76848	-7.49639	1
-2.85812	-3.72303	1
1.26257	-0.873534	1
-4.11343	-2.70538	1
-6.84282	-4.25019	1
1.2444	-0.913746	1
6.18673	-3.12224	1
1.15665	-1.58895	1
-1.29619	-0.0862566	1
-3.40572	-6.3724	1
0.0556472	-0.68233	1
-5.38495	-6.81925	1
-0.0431037	-6.33764	1
-6.69109	-5.77013	1
0.501642	0.121837	1
6.67066	-3.67345	1
2.1524	-1.7921	1
3.96106	-6.05594	1
-0.733726	1.74962	1
-2.13491	-0.708565	1
-0.828415	-6.94516	1
-6.81355	0.839932	1
0.0746739	-4.56226	1
-0.540915	-1.54885	1
0.681519	-1.91518	1
2.86964	0.469273	1
-0.93526	-3.11694	1
-1.96308	1.64892	1
5.7563	-1.90875	1
-1.50601	-7.5835	1
-10.6295	-4.26967	1
-3.29268	-4.96906	1
-4.02946	-5.97621	1
-4.68435	1.62083	1
1.62108	-4.23512	1
-2.31001	-1.8823	1
0.53282	-6.03604	1
-4.99451	1.06894	1
-7.57029	1.19399	1
3.45329	0.43794	1
-5.52057	-5.93399	1
0.187705	0.644135	1
3.20907	-0.425095	1
4.84386	-5.1444	1
-0.196402	-1.509	1
-6.81781	-4.65352	1
-10.6636	-1.16144	1
2.54009	-0.0728516	1
5.98628	-2.06884	1
-2.40753	-3.88648	1
0.713074	-2.29432	1
-7.09875	-7.45684	1
-5.13804	-3.48885	1
0.561293	-1.06369	1
3.10136	-3.50974	1
-4.32029	-6.33917	1
0.154717	-1.23285	1
-9.72369	-2.87432	1
-2.61977	-1.94815	1
-1.00621	-3.59254	1
-0.375893	2.05609	1
-2.9212	-0.921437	1
-6.08116	-0.502978	1
-0.670972	-2.27458	1
5.4638	-4.74627	1
3.83024	-4.25952	1
-5.69359	0.320544	1
0.798898	-0.305537	1
-6.60532	-6.50991	1
2.48642	-3.04429	1
5.10853	5.39559	1
-5.94416	-7.89878	1
-7.15904	-5.76862	1
-2.52754	-3.06062	1
-7.49394	-0.58439	1
-2.27441	-0.449804	1
-1.16632	1.97814	1
-2.54621	-2.10896	1
4.40508	0.672355	1
3.24891	-0.296477	1
-4.10069	-2.69496	1
-1.01028	-2.95578	1
0.531593	7.49625	1
3.89106	-2.88547	1
0.429926	-0.481624	1
-1.17449	-1.8611	1
6.56911	-2.00818	1
0.765626	-1.15737	1
2.09876	-0.940632	1
1.34901	-5.39185	1
1.13467	-5.04049	1
1.18619	-4.54113	1
-3.56244	-7.38358	1
4.58975	-5.34009	1
2.76128	-4.68409	1
-1.11662	-3.87869	1
-9.04933	-3.07585	1
-3.22343	-4.994	1
-8.40819	-1.24007	1
2.13344	-1.62564	1
3.96742	-4.33386	1
-1.1219	2.44552	1
0.232705	-4.28759	1
3.5368	-0.620821	1
5.78765	-2.17706	1
-6.43761	-3.84578	1
-4.37063	-7.35795	1
-9.00633	0.531156	1
4.60892	3.98198	1
-2.58236	-3.59353	1
-4.52361	-3.53927	1
4.26812	-5.79596	1
-7.62781	-0.567313	1
-9.09696	-5.84312	1
1.92191	0.907096	1
0.649199	-3.67045	1
-3.84088	-9.15622	1
-7.47076	-0.803639	1
-2.87648	-3.16611	1
-7.64656	-7.54769	1
4.50934	-2.43904	1
-4.1944	-0.68793	1
-3.54463	-0.960877	1
2.73563	-4.03588	1
-5.90473	-7.16798	1
-6.14219	-5.26485	1
-1.91957	-5.5248	1
-1.51942	-0.389986	1
-4.87918	2.68711	1
-5.91673	-0.67199	1
2.18711	-0.358291	1
-1.59205	0.404767	1
-0.675699	-2.36518	1
1.85425	-4.26424	1
-8.26724	-3.27217	1
-3.15177	0.661302	1
4.07042	-5.62174	1
-2.14469	-3.06357	1
-1.63627	-3.57496	1
1.10025	-4.10141	1
-0.797871	-8.34488	1
-3.22633	-5.70654	1
-6.93606	2.53917	1
-3.28064	-1.98121	1
-3.74993	-2.14603	1
0.176283	-6.20924	1
1.13145	-2.16777	1
-5.73939	-2.06044	1
2.16692	-0.776578	1
-1.54521	-6.86945	1
-7.23896	-1.92586	1
-3.69608	-7.92638	1
-5.13561	-3.96804	1
-6.6047	-6.07591	1
-2.26651	-3.94595	1
-1.68516	0.535342	1
-1.51914	-3.82347	1
0.136742	-4.14874	1
-1.19821	2.19362	1
0.681421	-0.509895	1
-4.67983	-1.14717	1
3.08673	-0.620811	1
-3.53605	-3.98398	1
-3.40355	-2.91758	1
-0.525836	-2.18365	1
1.94847	-6.02754	1
2.73308	-0.0193618	1
2.49964	-5.38393	1
-0.276424	-6.61121	1
-5.21346	0.828419	1
2.428	1.00292	1
-8.57248	1.23614	1
6.62795	-3.56441	1
-2.1243	-6.59935	1
1.0484	-1.14834	1
-1.05915	-8.10234	1
-5.07437	-3.07388	1
-8.50214	-5.32289	1
4.62033	-4.91005	1
-7.07353	-1.01256	1
-2.68224	-5.52259	1
-0.0606599	0.972384	1
-3.60953	-4.87546	1
3.05113	-4.47586	1
-2.30643	-7.46024	1
-4.07822	-9.3133	1
-3.03298	-3.97162	1
6.68226	-2.45451	1
-5.20478	2.35156	1
0.442113	-1.78015	1
-0.881802	-3.59276	1
2.60526	-6.66561	1
-2.17112	-4.62294	1
-5.41539	-0.787917	1
1.50828	-8.83205	1
0.727015	-2.70392	1
4.23729	-5.71175	1
-7.3831	-1.77274	1
-5.98818	-5.89136	1
1.09515	-3.03432	1
-3.07043	-0.997246	1
-9.02521	-0.17915	1
-0.73954	-7.56666	1
-4.2228	-0.546754	1
-0.167149	-1.04369	1
-5.29587	-0.512417	1
0.242707	-7.02752	1
0.130819	-3.88312	1
-4.8051	-5.90481	1
0.580308	-6.93917	1
-1.94465	-5.19917	1
-5.88348	-2.81895	1
2.24988	-5.89899	1
-9.72511	-4.29113	1
-2.81425	-6.96879	1
-6.78126	-1.99067	1
-5.41477	-3.49086	1
1.69703	-0.280316	1
0.832411	-1.88504	1
-1.61501	-4.7616	1
-6.32067	-3.92914	1
6.40604	-3.15323	1
-10.1479	-1.5366	1
-6.26083	-2.17891	1
-0.209556	-4.08577	1
-7.7367	-3.45113	1
4.76084	-3.11067	1
-5.21478	-3.30562	1
-4.94999	-4.53051	1
-3.66911	-2.68019	1
0.898029	-7.42052	1
-3.83247	-6.45877	1
-0.718431	-3.11499	1
0.667326	-1.96944	1
0.593712	-7.55993	1
-4.01276	-1.70178	1
1.88488	-4.84311	1
-4.66725	-1.76395	1
-4.49823	-2.85229	1
1.74489	-6.64412	1
3.94594	-2.8221	1
-5.15493	-5.43652	1
-9.72161	-3.0206	1
7.64392	-0.230769	1
-6.69965	-3.14582	1
6.73763	-0.758282	1
-1.4788	-0.916362	1
1.12509	2.31263	1
-4.9345	-1.605	1
-0.726184	-6.81069	1
-0.361632	-1.26807	1
2.87954	-3.29064	1
-3.37375	1.47759	1
2.40744	1.29176	1
-8.20366	-5.76236	1
-2.68439	-6.06902	1
-4.61804	-0.758457	1
-4.93098	-2.34204	1
-3.61202	-0.512735	1
-1.60647	-8.25072	1
0.677323	-4.11803	1
-2.05607	-2.41986	1
-6.98808	0.877668	1
-5.27737	-1.92618	1
0.097631	0.82034	1
-1.64749	-8.78331	1
5.71421	-6.33793	1
-0.451675	2.20506	1
4.13942	-2.07309	1
-4.98449	-4.01993	1
-8.91364	-4.05836	1
-2.98401	-2.94955	1
-7.5539	-1.8189	1
-1.86494	1.56224	1
-3.38022	-1.80044	1
-4.22705	-4.92838	1
-1.50842	-5.87713	1
-1.59451	-0.707434	1
-1.93404	-7.7259	1
-0.156017	-7.57587	1
4.69622	-5.26922	1
-2.80516	-0.44645	1
-0.884768	-2.74178	1
3.67005	0.376279	1
-4.82115	-2.10892	1
-3.22256	1.71205	1
-4.69268	-1.99426	1
4.81028	-5.88044	1
0.565012	2.17381	1
-3.81444	1.27081	1
-3.86347	-3.02416	1
-3.17565	-2.28373	1
-2.06538	-3.41244	1
-2.7761	-4.20041	1
4.4333	-2.60267	1
-0.679983	-4.20593	1
-0.436238	0.0344058	1
-1.54628	-5.51672	1
6.34803	-4.34814	1
-2.22024	-4.75784	1
-5.87194	0.121583	1
-1.59363	-2.53224	1
-8.20581	-2.38015	1
-4.99876	-0.495736	1
-1.95061	-1.31874	1
-5.07761	0.747208	1
2.24871	1.29032	1
7.26951	-0.681661	1
0.53136	-2.89284	1
0.431909	-2.05149	1
-8.10721	-0.945353	1
0.437816	0.608494	1
4.02912	-2.70601	1
-0.0233577	-6.03113	1
-5.92191	-0.801443	1
-3.89651	1.87569	1
-8.38348	-3.50323	1
-5.97387	-3.75592	1
-4.11755	-3.60707	1
-3.14148	-0.42229	1
6.17201	-4.52841	1
-6.90087	-0.0220616	1
-3.75083	1.31827	1
2.82522	-2.03816	1
4.18375	-5.53233	1
-7.55739	-5.03073	1
1.14572	-3.62384	1
-1.688	1.09003	1
1.54593	-3.88629	1
-3.78311	-3.1142	1
-2.39004	1.36119	1
1.34324	-2.47814	1
3.09125	-2.1024	1
-5.70322	-1.31069	1
-2.27695	-0.51292	1
-3.17375	0.0562815	1
-1.34351	-1.99476	1
0.852978	-6.47988	1
-5.15772	-2.55519	1
-7.30179	-5.77438	1
-4.93222	2.26973	1
-7.53719	-4.65633	1
0.991561	-4.6708	1
-1.46149	-6.5641	1
-2.30301	1.4365	1
-4.0695	-2.79593	1
-7.28068	-2.69216	1
1.67147	-4.033	1
0.323187	-2.91393	1
5.15064	-5.57355	1
-5.18595	0.736856	1
-7.88764	1.54468	1
-4.28002	-3.11536	1
-3.69359	-2.58806	1
1.80749	-6.35808	1
4.47173	-1.96728	1
1.62622	-1.1096	1
-6.37173	-5.5559	1
-1.24152	-7.09893	1
-5.07119	-4.38581	1
-7.1515	-0.709251	1
0.0420132	-7.95363	1
-0.608945	-5.20161	1
2.97712	-5.44036	1
1.05169	-2.29099	1
1.14087	-5.02479	1
-0.779824	-0.445454	1
-4.57598	-1.89914	1
-1.69428	-5.48104	1
-5.22906	-7.45614	1
-1.30588	2.51862	1
2.8548	-3.1883	1
0.0450559	1.24945	1
-9.27151	-2.98853	1
0.417862	-4.66519	1
2.23866	-3.95475	1
-9.95523	-5.1796	1
-2.7883	-0.876377	1
-5.39618	-5.30306	1
-5.33412	-5.00183	1
-9.52896	-1.73812	1
-3.06772	-8.60443	1
-3.98829	1.64216	1
-2.81072	-1.68964	1
-3.09172	-1.81264	1
5.18423	-2.05169	1
0.7834	-3.66285	1
2.6322	-3.39212	1
1.90621	-6.58126	1
-2.83734	-7.80559	1
2.73258	-4.38308	1
-2.8007	-2.06423	1
2.31195	-6.10472	1
-4.85773	-6.28921	1
-0.427595	-6.74518	1
4.77027	-3.21734	1
-1.15114	0.530323	1
3.96113	-0.613049	1
0.591979	-4.18111	1
3.10863	-2.16491	1
-3.36264	0.161288	1
-7.05581	-0.662861	1
3.00936	-1.87988	1
2.51832	-2.66429	1
-2.51771	-6.09142	1
-7.24031	-5.49828	1
-3.12829	-7.13379	1
2.31674	-4.88521	1
-1.75537	-2.84742	1
-1.07866	-1.81043	1
3.30799	10.2707	1
-7.55867	-1.72827	1
-1.77209	-7.10281	1
-4.80104	-4.18481	1
-4.30382	-5.95812	1
-8.63017	-0.983482	1
-1.61537	1.10479	1
1.20111	-2.91286	1
-6.82654	-1.02067	1
-4.84537	2.37582	1
-1.58555	-7.28497	1
-5.1914	-3.6488	1
-4.34873	2.18277	1
-0.887437	-6.54662	1
-11.0179	-2.684	1
1.51172	0.154692	1
2.92755	-2.95406	1
-2.66449	-0.731097	1
-6.65228	-2.27359	1
-4.66937	-1.34199	1
-0.139163	-4.70172	1
-3.75374	-1.41049	1
2.36228	-2.82993	1
3.1941	-6.06001	1
-9.04406	-0.594241	1
5.64304	-1.13245	1
-3.61158	-1.49668	1
5.34803	-1.8736	1
-5.53484	-3.56694	1
-1.98284	-1.35842	1
-7.17885	-2.81622	1
-9.3223	-3.73141	1
2.29616	-3.78132	1
-1.90482	-2.41848	1
-2.33217	-3.22501	1
-3.92199	-6.37677	1
-5.54574	-3.29647	1
-4.27197	2.17008	1
-2.31852	-9.13075	1
-7.77279	-5.86861	1
-3.96384	-2.99408	1
-9.25495	-3.96212	1
-10.017	-5.27006	1
-0.724265	-6.99779	1
2.6839	-4.33041	1
0.397051	-2.37805	1
-5.86843	0.490823	1
-3.13286	-2.00135	1
-3.91586	-6.92843	1
-0.38969	-7.46577	1
-3.93262	-5.04564	1
5.60735	-0.984373	1
-4.6709	-2.11651	1
-5.04134	-5.32241	1
-2.0516	-4.00678	1
-5.01123	2.65174	1
1.09108	-1.01351	1
-0.525019	2.13723	1
-2.40116	-0.295853	1
-5.61327	-6.37307	1
0.244454	-7.51691	1
-7.44994	-0.671554	1
-4.69564	-6.35687	1
-6.93752	-0.368071	1
-6.01368	-7.95312	1
-0.289918	-7.08183	1
-1.19012	0.285661	1
-3.01987	-2.84916	1
4.33914	-4.01019	1
-1.11333	0.760272	1
4.75281	-0.905548	1
3.33822	-1.58367	1
-4.82014	1.32518	1
-0.760442	-3.85486	1
-5.48257	-2.11117	1
-5.3602	-2.33417	1
-3.01273	-6.75154	1
4.18185	-3.39151	1
5.59513	-4.44129	1
0.588871	-3.98687	1
-0.471503	2.18665	1
-0.750527	-3.31715	1
-7.03349	0.525373	1
-7.74591	-4.35983	1
-6.66211	-1.09692	1
-1.33	-7.42687	1
1.91347	-1.72069	1
-8.41283	0.409982	1
-9.18006	-5.43159	1
-5.04633	-3.87454	1
-7.61055	-0.352955	1
-3.87146	-1.95196	1
-9.59154	-2.13674	1
-6.32888	-0.850773	1
-6.40282	-4.04554	1
2.69041	-1.56606	1
-5.95909	-8.11369	1
4.81524	-3.86337	1
-1.72267	-1.37194	1
-4.69454	-1.78617	1
2.79742	0.396849	1
-2.12401	-5.3655	1
-2.39656	-2.38104	1
-10.5761	-1.89639	1
-5.60288	-3.03517	1
-7.54294	-2.90073	1
-3.37742	-6.34356	1
-8.04111	-5.48481	1
-4.39916	-1.14085	1
1.67164	-3.15683	1
-1.13817	-8.06066	1
1.13808	-6.83347	1
-3.5534	-3.44663	1
-4.64003	-0.271596	1
-3.02353	-2.90975	1
-5.75884	-4.76612	1
3.96409	-0.695608	1
2.24264	-1.21249	1
-3.3903	-7.31322	1
-3.85636	-5.06334	1
-9.61189	-3.58873	1
-5.63564	-3.36205	1
0.942235	-5.90757	1
-8.98801	0.850095	1
-9.20503	-4.98638	1
-7.05936	-1.44247	1
-6.53706	0.596188	1
-7.31845	-2.57809	1
-0.413433	-5.85858	1
-2.82925	1.01483	1
-6.10631	-0.42413	1
-4.56357	-6.10629	1
-4.63942	1.59495	1
0.174376	-5.3723	1
-2.59201	-7.94799	1
-8.82503	-0.0925506	1
7.16139	-3.93539	1
-7.72551	-5.56617	1
2.24364	0.454908	1
-1.8619	-4.80641	1
-7.69098	-0.455261	1
-1.03625	-6.09966	1
-3.45562	-4.11475	1
7.19757	-2.83744	1
-4.16848	-6.37552	1
-2.48503	-2.71909	1
0.416517	-7.29593	1
1.42733	-1.60622	1
-7.11512	-0.23328	1
-1.50926	-0.731642	1
0.908705	1.75397	1
-2.54841	-0.766174	1
3.12648	0.072817	1
-6.66201	-0.14734	1
1.48661	2.05476	1
-2.84763	2.97677	1
-5.5322	-3.15119	1
-1.58414	-6.52535	1
5.58909	-2.29431	1
-0.131411	-1.55968	1
4.30117	-4.1628	1
-0.298559	-5.71205	1
-4.92589	-6.62654	1
-2.67684	-1.5374	1
7.15583	-0.97617	1
1.78706	-3.36978	1
0.606095	-5.74309	1
-4.10999	0.39218	1
-0.695489	0.822931	1
-1.74969	0.514406	1
2.80289	-6.92999	1
-5.05472	-3.68888	1
3.87726	-2.97033	1
-5.61603	-2.68134	1
-8.03053	1.38109	1
-1.81082	-1.14629	1
-2.4822	-3.74717	1
-6.21902	1.54844	1
0.0124821	-5.93927	1
1.93213	0.949103	1
3.74021	-0.480389	1
-8.52585	-2.70466	1
-2.61296	-0.10364	1
-8.04686	-5.53097	1
3.37422	-7.02757	1
-6.40292	2.26292	1
-6.81821	-4.83926	1
-1.30261	-5.99405	1
3.86376	0.0212095	1
3.24824	-3.09978	1
-8.32094	-2.67402	1
-6.20409	2.22212	1
-5.85517	-7.24834	1
-4.19788	-4.18816	1
-10.0314	-4.76745	1
-2.43647	-2.12909	1
-4.14329	-3.89774	1
2.90473	-3.2821	1
-1.97632	0.0716589	1
-7.32265	-5.30037	1
-1.89133	-3.9238	1
0.717815	-6.39898	1
-6.18538	0.948259	1
-8.8007	-5.04579	1
-6.65978	-4.55232	1
-0.871531	0.647164	1
-0.645414	-6.29298	1
-1.16482	1.94021	1
-4.29306	-1.94695	1
-8.0953	-3.2448	1
-2.56792	2.45523	1
-3.35909	2.10981	1
-3.12965	-2.87065	1
1.08902	-7.12437	1
-7.13488	-5.04848	1
-6.42197	-4.20212	1
-6.06042	0.610123	1
1.37419	-2.6932	1
-0.156728	-4.73258	1
4.79609	3.28697	1
-5.15281	-5.27204	1
-9.07806	-1.06118	1
6.00017	-2.27923	1
1.81395	-5.72724	1
-6.95696	-3.50602	1
-8.80181	-1.90323	1
-3.26095	-6.71764	1
-6.45764	-1.0589	1
5.14145	-1.53031	1
-2.45484	-4.95235	1
0.474538	-0.279073	1
-1.56952	-2.35795	1
4.16872	-0.776526	1
-5.70915	-1.11326	1
-1.04528	-3.04261	1
-10.6375	-4.09071	1
1.93571	-0.892708	1
-0.989995	-7.65398	1
-1.76389	-0.332733	1
1.98902	-2.48751	1
0.395171	1.66608	1
0.771194	-1.74738	1
-1.74283	-1.78651	1
2.4278	-0.804911	1
-9.23447	-1.88754	1
-5.02554	-6.79099	1
-0.168668	-1.15171	1
0.236611	-4.40331	1
-2.40137	0.22556	1
-9.16748	-2.5938	1
0.973307	0.00449343	1
4.02017	-2.20424	1
-7.60728	2.13669	1
-3.07503	-2.51483	1
-10.2746	-1.07976	1
-3.5784	-5.99191	1
-4.65615	1.80195	1
-0.601107	-5.29478	1
1.08573	-4.09251	1
-4.74835	-2.12059	1
-5.36866	-2.12318	1
-0.598725	1.15101	1
-1.99674	-0.936415	1
-5.14965	-5.34477	1
3.52022	-1.44333	1
1.71476	-2.58523	1
-2.64458	1.59413	1
-4.53429	-8.81108	1
-2.45324	-5.85783	1
-0.968607	-3.81022	1
-10.0775	-2.30781	1
2.68825	-3.7124	1
3.19082	0.623486	1
1.27307	-0.00132281	1
-7.28863	-5.86197	1
-7.92538	-5.09128	1
-6.31085	-0.0657447	1
1.0823	-4.91939	1
-3.17536	-3.49837	1
6.99453	-2.42235	1
-4.73891	-1.77921	1
5.8957	-1.4484	1
3.07662	0.309079	1
-1.34744	-2.33934	1
0.146941	-1.10749	1
-8.40382	-5.24876	1
-1.71432	-3.00845	1
1.16648	-5.01171	1
-1.61887	-2.14777	1
4.82148	-3.80407	1
-0.735919	-0.275669	1
-7.29956	-4.88184	1
-2.92743	1.42138	1
4.47119	-5.2363	1
-5.25551	-5.46339	1
-2.83564	-0.134077	1
-2.6963	-5.14964	1
-7.85751	-2.24969	1
-1.77479	1.6134	1
-7.25062	-5.20632	1
-10.6407	-4.60652	1
-9.56765	-1.37291	1
-8.97057	-6.07914	1
-2.33083	-4.04773	1
-0.391844	-2.46026	1
-6.30043	-0.250078	1
-10.4377	-2.69678	1
-5.495	-0.600666	1
-5.69911	-3.21807	1
-0.231873	-4.11643	1
0.861021	-5.17807	1
-8.02419	-3.73269	1
1.07219	-3.4157	1
3.81063	-0.801989	1
-1.70891	-2.28014	1
-7.42035	0.367344	1
-3.27689	2.07205	1
-1.15235	-0.503168	1
-4.76069	-1.2626	1
-6.15552	-3.03061	1
-5.06953	-1.75663	1
-1.29324	2.519	1
-6.28287	-3.69471	1
3.70479	-4.9664	1
-0.246187	-2.53597	1
5.4405	-2.40308	1
-8.66131	-3.56697	1
-0.796484	-0.748213	1
-8.39182	-3.56976	1
-7.15572	1.03495	1
-7.25769	-4.86116	1
-0.0592293	-6.96915	1
-3.78587	-0.744411	1
-10.0252	-2.14807	1
0.933133	2.12054	1
-10.8923	-2.61639	1
-4.70873	2.71369	1
-2.61844	-1.89181	1
-6.64474	-2.49868	1
0.107299	-1.35807	1
-4.99168	1.36838	1
-3.76383	3.09913	1
1.6041	-2.21855	1
0.0797935	0.857277	1
-0.0361481	-1.67681	1
0.603491	-5.20552	1
1.82439	-3.84734	1
4.18079	-3.35349	1
3.65094	0.0362683	1
-2.53057	-5.14279	1
-7.4673	-3.05782	1
-2.56365	2.07398	1
2.3416	-5.11286	1
2.55456	-3.00456	1
-1.52993	-3.67533	1
-0.700557	-4.41465	1
-9.84887	-3.39117	1
-10.0803	-0.555154	1
-4.43252	-2.27551	1
5.78375	-0.402178	1
3.71554	-2.79911	1
-1.37885	-2.0374	1
0.0224099	0.465644	1
-2.69917	-4.30047	1
-3.49427	-5.39676	1
-0.935528	-0.419131	1
-3.00663	-5.92018	1
4.63856	-2.30842	1
-1.24347	1.84368	1
-2.24128	-8.54934	1
3.50595	0.201883	1
-4.76601	-6.99958	1
-5.37815	-4.12748	1
2.20091	-6.55565	1
1.70884	-2.60079	1
-1.25593	-5.40046	1
0.618423	8.89249	1
-10.8808	-3.4152	1
-3.73292	-5.81647	1
0.258809	-4.06436	1
-3.53236	2.95972	1
4.63537	-3.90828	1
4.73584	-5.03658	1
5.68681	-3.26772	1
2.01277	-0.367079	1
-4.20836	2.94569	1
-0.42045	-4.40743	1
2.79234	-4.49834	1
-8.73786	-0.0502536	1
-4.44357	-2.02227	1
-8.05763	-0.118064	1
-5.30251	0.364184	1
-3.98538	-1.20269	1
-7.80239	-6.18332	1
-3.71055	-2.30085	1
5.42274	-1.18742	1
3.94535	-5.97547	1
-0.010934	-4.20041	1
-8.76628	-3.18323	1
2.47194	0.239693	1
-3.82241	0.870097	1
-7.31156	-5.16364	1
-4.70482	-3.24278	1
-4.51754	-6.19793	1
-1.84321	-2.87051	1
-1.2956	2.2603	1
-5.34571	-5.53078	1
-0.759537	-6.70718	1
3.43411	-2.12059	1
0.351623	-3.47097	1
-1.49923	1.64155	1
-3.31521	-1.4635	1
0.304447	-7.4506	1
-5.80448	0.701695	1
-3.77582	2.48556	1
2.40794	-2.32512	1
5.38874	-1.41892	1
-6.48475	-7.33764	1
0.779156	-5.29846	1
5.07436	-5.7156	1
-6.06649	-5.21495	1
-4.38991	-3.56246	1
-0.63404	1.63708	1
-3.69907	-4.19485	1
-1.3898	-3.59209	1
-2.88147	-4.9339	1
-5.97143	2.4815	1
-5.34025	-3.32914	1
-6.99912	-7.57916	1
4.46036	-3.37774	1
1.89678	-3.09995	1
2.17101	-9.0877	1
-2.33435	-3.59106	1
-9.7644	-1.30928	1
-1.23546	0.258176	1
-5.80238	-3.69286	1
-3.55023	0.0704602	1
4.95713	-3.77318	1
-3.07818	-1.74888	1
-1.51261	-6.78774	1
1.33994	-4.11092	1
-9.6975	-4.34615	1
-10.5468	-1.66184	1
-3.01122	-0.453012	1
-4.11099	-0.864457	1
-5.19448	-4.07811	1
-6.79977	-8.10337	1
-4.94958	-2.75294	1
-8.75086	-0.934237	1
2.24566	-0.333266	1
0.923454	-5.07937	1
-0.951753	-2.12881	1
-4.42981	-4.39714	1
1.03784	-7.08569	1
-7.60957	0.817287	1
6.08894	-1.91701	1
-4.43436	-3.27314	1
1.50776	1.96707	1
-4.86949	-4.34563	1
-7.67274	-4.84095	1
-5.32166	-0.80694	1
-3.6723	-2.41469	1
-5.05462	-0.599192	1
-0.714566	-1.39825	1
-0.288003	-1.25401	1
-2.55498	-4.29279	1
-0.715823	-0.0142351	1
-3.8343	-8.99327	1
-2.28547	-8.98843	1
-6.38081	-2.45835	1
-5.48254	-5.81041	1
-7.46628	-5.24122	1
4.96104	-4.90748	1
-5.0552	0.868103	1
-5.59429	2.36805	1
-1.17947	0.427175	1
-4.75008	-6.97931	1
-7.21761	2.29941	1
0.291641	-6.62061	1
3.44168	-2.27566	1
-8.19287	-1.86729	1
4.53245	-3.60213	1
-9.24457	-2.03109	1
-6.61897	1.63378	1
-5.0698	-4.95196	1
-2.43344	0.14406	1
-1.02597	-4.09679	1
-3.08087	-4.34563	1
2.63938	0.326219	1
-7.0339	-3.23775	1
0.777043	-4.51155	1
0.864021	-0.913273	1
-5.23169	0.145765	1
-4.56057	-0.643388	1
1.55217	-3.41718	1
-7.91534	-2.08533	1
-8.02605	-3.64631	1
2.9564	-6.37898	1
-5.76582	-2.80556	1
-2.24894	1.3274	1
-3.55525	-5.35497	1
-2.93144	-8.2487	1
-9.30374	-0.339523	1
0.987293	-6.21382	1
-8.16555	-1.72768	1
-4.12607	-1.08289	1
-0.519484	-2.54115	1
0.762969	-4.805	1
-1.73855	-7.86924	1
-1.13432	-2.76762	1
-0.300437	-3.66391	1
-5.12168	-2.2216	1
-0.434214	-6.46844	1
6.22665	-0.849053	1
-4.68094	-0.0318815	1
-0.810237	2.63255	1
-6.92877	-3.29871	1
-1.65339	0.89198	1
-10.3042	-2.63735	1
-4.73642	-4.08265	1
2.77052	-0.0741447	1
2.02802	-6.73636	1
-3.41922	-9.47931	1
4.00556	-4.55927	1
-3.9579	-6.01398	1
-1.41789	0.43912	1
5.91195	-3.92271	1
3.69571	-5.28039	1
3.02651	-4.35053	1
-1.87199	-8.38332	1
-3.70726	-6.34199	1
7.14569	-2.03521	1
1.06051	0.840113	1
-0.835875	1.31213	1
-1.3594	-5.68702	1
-0.33446	-7.7872	1
-4.95742	-3.05228	1
-0.222359	-2.15668	1
5.18045	-4.81731	1
-4.35155	-1.49915	1
-1.05373	2.11981	1
-2.36459	-7.69704	1
-3.22957	0.0338094	1
-0.367283	-4.70804	1
2.70906	-1.13898	1
5.77028	-2.39078	1
-1.56797	1.40322	1
-7.92795	-1.74013	1
2.90627	-5.93549	1
-6.44949	0.0354098	1
2.78988	0.712161	1
-0.686847	-1.6246	1
-0.87689	-3.23107	1
-4.97755	-7.38876	1
1.83365	-8.30914	1
5.59177	-3.41593	1
-6.59899	-5.51215	1
-0.0968488	-3.64877	1
-3.75432	-8.96905	1
-3.91195	-2.74255	1
-0.983833	-3.81538	1
-4.41389	-5.99749	1
2.4168	-1.15817	1
-7.76033	-1.34375	1
5.68654	-5.0458	1
-4.08499	-2.0457	1
-6.14248	-2.08379	1
0.524322	6.71595	1
3.49115	6.64051	1
-5.08791	-2.72483	1
-0.310353	0.290867	1
0.518467	-1.55898	1
4.15035	0.0875211	1
-3.68771	-5.68108	1
-7.37949	-4.17556	1
-1.30907	-0.959161	1
-6.6205	-7.17844	1
-7.29973	-1.14362	1
6.40731	-2.67291	1
1.24748	-3.22091	1
1.62547	-6.82814	1
0.0726217	0.84737	1
4.68716	2.21246	1
1.8511	-2.83961	1
4.99425	-4.31111	1
-4.07694	-6.68492	1
-10.4576	-2.32327	1
-7.14201	-5.92502	1
-0.969431	-2.14143	1
-6.92616	-3.02256	1
1.86409	-3.75369	1
-3.86122	-6.68912	1
2.84869	-0.551063	1
-4.46138	-0.860202	1
-0.481602	-7.86019	1
-5.74944	-3.55149	1
3.0959	-4.5596	1
1.44122	-1.214	1
1.22025	7.756	1
-2.5963	-2.06933	1
-10.2455	-0.989637	1
-0.397098	-3.55205	1
0.615394	-0.154201	1
-4.5218	2.81767	1
0.803436	-1.93353	1
-3.84964	-6.82598	1
0.779708	0.706952	1
-1.99319	-4.64584	1
-3.45351	-7.4632	1
-10.1924	-2.96048	1
-8.94543	-4.43275	1
-6.26647	-1.19817	1
-0.112469	-3.68475	1
2.42172	-1.49443	1
-2.2603	-3.95831	1
-8.64644	-1.00154	1
0.592863	-5.42921	1
-3.73002	-1.34265	1
-10.4499	-2.30017	1
-2.06522	-4.91174	1
-3.65058	0.289111	1
-6.24711	-5.86856	1
5.59394	-2.0927	1
-9.58172	-1.61774	1
-0.925638	-7.13227	1
-3.49732	-0.78233	1
5.37038	-6.52548	1
-7.71053	2.05331	1
-7.77363	-5.0151	1
-2.19749	-1.31825	1
2.76766	0.446592	1
-0.837777	-3.04643	1
-8.88798	0.651619	1
-5.36134	-1.25039	1
-6.33676	1.04617	1
5.31839	-5.02801	1
-4.83715	1.67529	1
-3.34882	-0.552664	1
-2.93611	1.00849	1
-4.42191	3.26057	1
-1.68305	-3.25389	1
0.131554	-7.72768	1
0.22838	-0.629427	1
-7.30883	-3.3805	1
-4.3051	-6.1454	1
-3.88089	-0.518702	1
-4.73549	-2.71543	1
-3.59592	0.361547	1
-3.9003	-6.24724	1
-4.87212	-8.62492	1
0.0750849	-2.0457	1
-6.51433	-6.3955	1
-0.907647	-3.69103	1
-1.82972	-2.36249	1
-2.58138	-3.71245	1
-5.24004	-2.28494	1
-5.88935	-3.91371	1
-0.95718	-3.82767	1
1.99522	-0.00171345	1
-3.96526	-7.37376	1
5.17361	-1.55198	1
-4.59391	-6.42838	1
0.567914	-4.11528	1
-2.08378	-3.29426	1
-7.0146	-4.13857	1
6.29378	-3.70465	1
-2.27687	1.10832	1
4.17282	-1.77329	1
-1.75596	-6.50829	1
-5.69344	-5.97098	1
-5.62377	-1.75322	1
4.46298	7.05477	1
4.6335	-0.855883	1
-2.61078	-4.19711	1
4.72424	-5.35713	1
-1.69982	-2.81174	1
-0.216806	-8.03157	1
5.69371	-2.16398	1
1.25476	-2.91822	1
-1.70905	-6.48092	1
-3.70406	-3.63182	1
2.78068	-5.18211	1
-1.51642	-6.54028	1
-2.98445	-5.16125	1
6.3478	-3.89643	1
-6.28224	-5.70617	1
-1.65378	1.92229	1
-4.51759	2.50134	1
-4.83671	-1.18399	1
-1.17435	-1.97958	1
-1.61809	0.528636	1
-8.18944	-4.23765	1
-3.08999	-1.38141	1
1.55032	-5.59994	1
0.628933	-8.56239	1
1.53952	-5.47052	1
-1.72428	-5.40819	1
2.0919	-5.4957	1
-4.7136	-0.119998	1
-0.355752	1.27776	1
2.65254	-3.66282	1
-2.27835	1.86502	1
-2.34776	-0.8805	1
5.11674	-5.75876	1
-3.35063	-1.18546	1
-9.26121	0.1047	1
-4.51073	-5.69305	1
-4.15504	2.06308	1
-3.29957	-6.53535	1
1.65146	-0.347563	1
-2.9492	-1.67937	1
2.3376	-6.27427	1
-3.51071	-4.35317	1
0.849948	-1.40575	1
0.470652	-3.27144	1
4.71132	-3.45417	1
0.205337	-6.70837	1
-4.72317	2.01268	1
-1.52258	0.489159	1
5.22097	-6.63926	1
-1.72096	-5.24642	1
-5.67038	-3.89231	1
-5.32122	0.379118	1
4.50227	-3.34884	1
-0.707515	-5.7994	1
2.56438	-4.91636	1
-2.11815	2.15081	1
-9.89029	-1.62909	1
0.0244958	-4.65904	1
0.869627	-7.10365	1
[truncated: 44,086 more rows]

## Sheet: Figure 4d
Figure 4d
Simulation system: Al(111)
T = 582 K
t = 0.12 ns
t-SNE analysis
1	2	Label
1.68393	-4.19436	1
-0.587811	1.73999	1
-0.200671	-7.56504	1
4.54221	-6.69412	1
0.000933452	-3.29902	1
-1.23754	-4.58443	1
-4.84158	-4.24605	1
-7.07454	-2.96856	1
-4.98971	-5.45357	1
4.04351	-7.50633	1
-0.552226	-5.99766	1
0.467837	0.350461	1
0.366575	2.16767	1
-3.40474	-2.98126	1
-4.07122	1.85235	1
-3.82227	-2.30855	1
-0.513633	1.6795	1
4.30292	-7.82358	1
1.87492	-3.14236	1
-4.91655	-4.25458	1
-3.28933	-2.16965	1
-0.514167	-5.43205	1
-1.45806	-3.71079	1
-4.07383	-2.6308	1
-2.68566	0.40168	1
-2.97913	1.41356	1
-1.27812	-0.294571	1
0.782172	-1.73058	1
2.31695	-6.02409	1
-5.7003	-0.594808	1
-5.9226	2.99714	1
-5.26235	-3.20524	1
-5.29818	3.48129	1
-3.92375	-6.3765	1
2.96282	-6.95232	1
-1.40877	-10.3863	1
-4.43151	-2.09145	1
-3.12762	-7.99718	1
-1.15536	4.64441	1
-5.85631	1.86579	1
0.972691	-6.68121	1
-2.91646	-2.57483	1
-7.22601	-3.64839	1
4.13273	-3.93595	1
1.84528	-1.26239	1
-2.31594	-1.0723	1
4.85142	-10.0187	1
-4.06123	-8.79529	1
1.83983	-8.82955	1
-6.4878	0.994465	1
-2.0563	-8.82104	1
-7.00788	2.17347	1
2.20632	-8.36493	1
-1.6412	0.951983	1
-0.619896	-6.49771	1
-2.74989	-4.35936	1
-4.54514	-5.2493	1
-1.11706	-3.31744	1
-3.80341	-0.12751	1
-3.59546	-4.1158	1
-5.00028	-4.06553	1
4.6836	-4.42774	1
-3.80324	-2.69094	1
-5.11297	2.68322	1
-2.31487	1.20263	1
-4.25949	-3.89449	1
-4.12306	-2.29406	1
-0.778415	-9.21903	1
-3.66432	-5.72726	1
2.93956	-7.77155	1
2.06193	-2.45602	1
-3.72701	-5.85848	1
2.54592	-10.8502	1
-1.84697	-1.2655	1
-4.16329	-3.18786	1
1.26848	0.975496	1
4.01075	-2.37976	1
-0.589313	-3.25595	1
-2.79836	-1.10431	1
-3.25718	1.76817	1
-3.95485	-6.09324	1
-3.98672	5.22768	1
1.14353	-5.35114	1
2.08345	-10.5344	1
-5.87838	-5.48276	1
0.205356	-0.822311	1
0.0363867	0.898698	1
4.37855	-6.06598	1
-4.92455	-4.32189	1
-3.95469	-8.53741	1
1.86219	-0.338685	1
-2.28579	0.759138	1
1.23871	-7.67252	1
-4.85613	-1.90782	1
2.61667	-0.851605	1
-5.27687	-2.01161	1
-1.40615	-0.00744754	1
2.19414	-7.34926	1
4.60086	-6.92372	1
0.173258	-0.589967	1
1.56769	-6.77226	1
-1.52115	-1.25809	1
-0.68706	-5.42303	1
-0.45098	-6.81501	1
-3.38015	-3.08924	1
-1.00545	-2.2454	1
4.80154	-3.83047	1
2.20662	-1.45395	1
-4.16272	-5.71189	1
-1.60358	1.16991	1
-0.09804	0.52179	1
1.90988	-3.97293	1
-6.81805	-3.84378	1
4.52041	-6.93861	1
0.604499	-0.989967	1
-4.58764	0.0324752	1
-7.79079	0.913202	1
-1.38015	2.77238	1
0.189011	-8.15446	1
-0.067954	-5.97347	1
1.18033	-8.92855	1
-3.26141	-0.0796609	1
-1.85388	1.55748	1
0.426105	-10.6004	1
-0.8578	-5.93261	1
-0.509536	-7.20751	1
1.83246	-2.22031	1
-1.52624	-1.30168	1
-3.63089	-0.127959	1
-0.335403	-1.04113	1
0.829967	-3.03839	1
-6.91805	-4.26048	1
3.42045	-9.43281	1
-3.33736	-1.23355	1
-2.378	-4.24497	1
1.53302	-2.37415	1
1.59089	-3.17462	1
5.84761	-5.10147	1
-1.55742	-9.13873	1
-6.17158	-3.23995	1
0.50648	0.608543	1
2.118	-1.48164	1
-3.3365	-2.45483	1
-3.33722	1.92831	1
3.47425	-10.1137	1
-2.00419	-6.08851	1
-4.47757	2.3708	1
-6.12931	-2.83073	1
3.76002	-2.26392	1
-4.8915	4.80366	1
-3.34186	1.03857	1
-5.11962	2.49318	1
1.043	-5.12747	1
-5.42347	2.70978	1
-3.09811	1.26568	1
0.897666	2.29006	1
2.08745	-5.42703	1
-1.93221	2.72729	1
-4.25196	-3.04182	1
-7.15736	1.22616	1
-1.98776	-6.60947	1
-1.66202	-7.44206	1
0.413801	-2.9323	1
2.96523	-2.49636	1
-0.471195	-5.47779	1
0.160489	-2.05547	1
-2.96376	3.00588	1
-6.7673	0.749209	1
1.10904	-4.97836	1
3.5479	-6.59137	1
5.25243	-7.2302	1
-3.25417	2.78552	1
-3.58839	-4.43283	1
-0.473499	-9.11849	1
-0.710986	-3.2364	1
-1.51504	0.0548474	1
3.74797	0.00553785	1
-3.31835	-7.56394	1
-3.03413	2.19366	1
5.77077	-6.3113	1
-0.588283	-8.41481	1
-0.849214	-3.68179	1
4.43838	-6.39903	1
4.09376	-7.38053	1
-0.111487	-5.87365	1
0.377181	-7.72208	1
-4.38541	3.70315	1
-0.951716	-7.02438	1
-0.570556	-3.56162	1
0.433823	-0.260985	1
-2.97078	-4.69445	1
-3.77296	2.2164	1
5.01028	-10.0312	1
2.06558	-2.88415	1
0.00488897	-9.04543	1
-3.60809	-3.60649	1
2.3067	-8.01418	1
-5.09172	3.9954	1
1.42633	-10.9885	1
3.49915	-6.52914	1
-5.9497	-3.60322	1
-2.76729	-6.9953	1
-5.46741	-4.3943	1
-0.79854	-2.87059	1
2.90524	-7.40992	1
-1.75661	-4.55506	1
5.37003	-7.27309	1
3.61549	-5.38921	1
2.727	-10.0817	1
4.08263	-0.3582	1
1.69832	-1.58007	1
-0.511157	-2.25296	1
-4.53608	-1.39926	1
3.45495	-9.26316	1
-1.66845	-8.75454	1
-4.58746	-0.0942599	1
0.724822	-1.77693	1
-3.47383	-2.92544	1
3.47904	-10.3461	1
3.42953	-3.63014	1
-4.08402	0.932778	1
-4.92652	-3.11089	1
0.255771	-4.16992	1
-0.0228103	-10.0021	1
0.41701	-5.23435	1
1.8124	-8.99939	1
-6.46491	-0.245781	1
-4.79174	-7.6642	1
0.304202	-2.04754	1
-3.14489	0.22444	1
0.406437	-3.35956	1
-5.41219	-3.16138	1
-0.100461	2.3789	1
-6.4339	0.101522	1
-1.21361	-2.08113	1
1.43869	-3.88434	1
-6.92152	2.35108	1
-4.8471	-5.93282	1
-3.74188	-3.87456	1
-4.19973	2.26758	1
0.819867	-8.39923	1
-2.27395	1.91348	1
-5.99746	1.37526	1
-1.52991	-5.95325	1
1.11392	-3.34833	1
-0.13421	2.85818	1
-3.30348	-0.642556	1
-0.27368	-6.46723	1
0.535994	-6.82513	1
4.63802	-3.03576	1
-1.18681	-3.35949	1
-2.77582	-3.17688	1
5.41172	-9.39848	1
-3.90604	-5.45924	1
-4.57687	-2.70794	1
3.03901	-0.919115	1
2.72075	-10.5979	1
1.37199	-10.6469	1
1.22211	-6.32425	1
0.754013	-6.74019	1
4.82854	-8.70778	1
-7.42837	-1.42939	1
4.56887	-6.33071	1
-2.87912	-0.171234	1
-6.39388	-0.244133	1
1.88118	-0.285166	1
-6.4173	2.8166	1
-7.33837	-1.70973	1
-4.95906	-4.92081	1
-1.73167	-9.66547	1
4.21262	-7.8609	1
-5.88356	1.3878	1
0.407243	-1.88854	1
-4.66263	4.52685	1
-1.15658	0.545369	1
-2.51735	-7.52432	1
2.83225	-7.62104	1
-5.14668	-1.78802	1
1.84888	-3.40417	1
-3.22207	0.188919	1
-1.54046	1.01991	1
0.693221	0.780397	1
-2.71663	-0.462489	1
-2.02995	-5.04114	1
-1.19855	-6.15844	1
-2.23457	-3.55926	1
0.512458	-0.300903	1
-1.35685	-6.434	1
0.144301	-7.95714	1
1.29131	-10.4683	1
3.134	-6.09885	1
0.691074	-3.56886	1
1.85149	-7.58269	1
-0.630856	-2.56329	1
3.29931	-6.8434	1
0.986481	-7.35078	1
0.000746855	1.11104	1
-0.589994	0.350293	1
-4.26414	0.29124	1
0.473419	-6.29916	1
-1.9276	-2.20267	1
-1.45456	-6.26829	1
-6.1962	3.25472	1
-1.89359	-0.728976	1
-6.06015	4.99181	1
1.86153	-0.904496	1
3.25314	-0.44208	1
1.96966	-9.54795	1
-6.09281	-4.26176	1
1.14498	-4.25957	1
-0.408123	-1.72858	1
-3.16298	0.803771	1
2.41623	-6.28029	1
-1.99186	-4.46774	1
-2.79694	2.35396	1
-6.69106	-0.813602	1
-2.3047	-3.3868	1
-5.55016	-2.79376	1
4.01472	-7.19224	1
-1.71316	-4.68937	1
3.1553	-1.15172	1
0.113441	-10.4802	1
-2.27271	-0.32465	1
3.64596	-3.64027	1
1.78185	-5.80362	1
-2.96236	-0.537542	1
-0.928129	-7.8778	1
-2.93829	-1.94175	1
0.555843	-8.7129	1
-3.50604	-8.94281	1
-4.65094	-2.43806	1
-2.69428	-6.1984	1
-2.53583	-4.96162	1
-0.881807	1.99723	1
1.0858	-2.18541	1
-1.63672	3.15878	1
-5.04259	5.36579	1
1.53228	-3.88274	1
-4.95013	-4.4977	1
-0.375696	-10.9727	1
-0.951491	-0.805572	1
6.20956	-4.17931	1
2.04593	-6.92219	1
4.56842	-0.996771	1
1.9639	-8.271	1
-0.801874	-7.98082	1
-2.0408	0.334337	1
-1.88603	-2.08247	1
-1.17544	4.16491	1
2.4347	-0.595518	1
0.927246	-4.60312	1
5.07078	-1.15111	1
-1.1192	-3.03972	1
-3.04847	-3.55008	1
1.62726	-4.34872	1
2.1517	-4.13654	1
4.09329	-6.85768	1
-3.28393	-8.40838	1
4.31561	-4.88676	1
-6.76678	0.936207	1
-0.74527	-3.91034	1
-2.60148	1.96983	1
-4.96316	2.93242	1
-5.25898	-2.15726	1
-3.00195	-8.53119	1
2.8885	1.5384	1
-4.04727	5.25173	1
-2.48104	-1.72581	1
4.56044	-8.25623	1
3.92283	-6.72029	1
0.596103	-7.40538	1
2.62909	-4.55966	1
5.2182	-3.20415	1
-1.58509	-9.01478	1
-3.20415	-5.98287	1
4.08344	-8.76864	1
-0.0102751	-6.47281	1
-0.965352	-5.05024	1
-0.158644	-10.1706	1
-0.936276	-7.63821	1
-3.76812	-1.36867	1
0.83424	-0.429985	1
2.81337	-0.84694	1
-3.34856	-4.53561	1
-1.45605	-0.163253	1
-1.39403	-8.13585	1
3.37806	-8.51844	1
-3.39749	-5.56586	1
-0.530644	9.39243	1
-3.18485	-7.94691	1
-2.77359	-7.99576	1
-2.2284	-5.56248	1
-2.01865	3.86814	1
1.25959	-4.36411	1
-3.84078	-6.01616	1
-3.39272	-5.71479	1
-5.55888	2.38298	1
1.2456	1.42199	1
-4.36458	-0.941792	1
-4.44	3.0594	1
-0.26311	-5.2482	1
2.18883	-5.80658	1
2.12422	-7.10572	1
-0.11949	-5.68275	1
5.19696	-9.66816	1
-6.89934	1.16209	1
-4.64456	-5.57538	1
4.40669	-10.2136	1
-3.22204	-4.13343	1
-5.22902	-4.81584	1
-1.46929	0.0484556	1
3.08916	-4.19608	1
-3.69921	-7.09462	1
-4.17769	-9.25912	1
-2.54722	1.00837	1
-0.612683	1.30282	1
-3.05948	3.03029	1
-5.66297	1.84679	1
2.36631	1.81529	1
3.91347	4.94176	1
4.70193	-4.56305	1
4.60297	-7.35382	1
-6.02385	-0.47589	1
-2.7127	-0.72492	1
-3.28571	3.07339	1
4.65902	-0.668166	1
-0.876263	-7.89001	1
-3.33956	2.3885	1
4.07085	-5.22236	1
-0.470009	-1.32946	1
-0.237943	-2.1756	1
4.07472	-7.17363	1
-7.34895	-2.97102	1
-6.1042	4.95596	1
1.20123	-4.57026	1
2.64122	-9.9086	1
-5.99348	0.553021	1
0.602617	-7.84992	1
-1.21197	-4.65538	1
-0.23894	1.11037	1
-6.03609	-4.51916	1
-0.715124	-4.89463	1
-3.32015	-1.78835	1
-5.86494	3.3307	1
-3.22065	-2.07976	1
3.10432	-3.51039	1
2.00766	-8.22306	1
5.22157	-5.15759	1
-0.620582	-0.90461	1
-1.4471	4.55192	1
-1.74073	-2.75598	1
1.64192	1.05886	1
5.87075	-3.87283	1
-1.50567	2.0575	1
-0.270764	-0.403332	1
0.480601	-3.7278	1
1.48258	-1.44265	1
-6.08715	4.78224	1
0.514814	0.173823	1
-3.49826	-7.49194	1
2.13001	-0.676166	1
-0.725209	-3.33775	1
-1.08281	0.391261	1
-3.4227	-1.3092	1
-3.61306	-5.7357	1
-2.42364	2.26885	1
1.57705	-2.41672	1
1.39084	-4.76427	1
-2.49133	-2.61544	1
-2.90424	2.48467	1
2.3176	-6.25178	1
0.432285	-10.8861	1
0.570732	-9.94642	1
-1.07525	-5.5661	1
1.10397	-7.28701	1
-3.39014	1.46965	1
1.86904	-10.9322	1
-3.6268	-7.45446	1
-1.70514	-8.95301	1
-2.22796	-1.82779	1
1.2219	-7.42217	1
5.19595	-7.11368	1
2.29222	-7.9769	1
0.723265	-10.0378	1
0.248384	2.21875	1
0.466995	-10.5469	1
-4.39301	-6.95767	1
-0.558762	-0.537228	1
-3.39064	-2.05457	1
3.6158	-3.74017	1
-0.140806	-5.38774	1
0.4642	-3.65331	1
-4.36126	-3.68381	1
-3.63092	2.90344	1
-4.835	0.469574	1
-3.234	0.282846	1
-1.70848	-7.65203	1
-3.41002	-2.90101	1
-1.11681	2.06283	1
-4.77965	-0.104614	1
-0.467101	-2.56677	1
2.07839	-9.49852	1
-2.25421	-4.79107	1
-3.34959	-1.0738	1
1.32706	-4.15545	1
-0.663028	1.60086	1
3.93673	0.134161	1
4.00183	-3.47501	1
0.848969	-5.95659	1
-1.9058	-0.276586	1
-2.69268	-3.39255	1
-3.94668	-7.68675	1
3.36455	-1.62538	1
-2.45916	-5.39349	1
-1.07833	-1.33401	1
1.15555	-7.48277	1
-4.9709	-3.17934	1
1.4553	-8.60937	1
0.714888	-3.941	1
-2.076	-5.58796	1
-5.40962	1.33017	1
0.34778	-2.60302	1
2.67659	-9.14652	1
3.49667	-6.33421	1
3.92104	-3.15744	1
1.92932	0.289311	1
-7.09414	2.76478	1
-2.59694	-1.20495	1
-0.570059	1.78956	1
-3.28211	-3.02741	1
2.5035	0.358423	1
-4.40222	0.454975	1
-1.96158	2.2065	1
-6.14052	3.58862	1
1.99398	-4.55189	1
-4.78813	-4.61144	1
2.58307	-10.3032	1
-3.01232	-7.40117	1
3.17406	-2.82992	1
1.17653	-2.22242	1
-4.72755	-7.06467	1
-4.04923	2.3258	1
1.65188	-5.59694	1
-1.06177	-0.751922	1
4.22622	-7.28919	1
-4.80392	-2.63538	1
3.68989	-9.18744	1
0.529566	-1.59329	1
-4.32731	-1.93414	1
1.09063	2.42361	1
-3.34352	-4.26422	1
-3.10697	-4.83021	1
-0.435322	-9.16517	1
3.75054	-2.92094	1
-0.393548	-3.36898	1
-1.30966	-9.75714	1
-2.55375	-5.268	1
2.87651	-3.5307	1
1.14039	-0.228654	1
2.8832	-1.44774	1
-4.80074	1.10768	1
-0.255208	-0.339127	1
-5.0768	-5.17572	1
2.06452	-1.65777	1
-5.19877	0.194317	1
4.21232	-2.61737	1
-4.55085	-5.99267	1
0.801497	-0.824094	1
-4.47083	-1.25073	1
-0.70985	-5.38158	1
-5.10645	2.91012	1
3.20055	-2.76748	1
3.94916	-6.91273	1
3.3344	-7.93514	1
1.56097	-1.16162	1
-5.57664	-1.89043	1
-3.16092	-5.64148	1
-6.80977	1.53351	1
3.08578	-9.25552	1
4.67832	-4.38977	1
-2.23754	-0.787648	1
0.61575	-7.8922	1
-1.28247	-2.70963	1
4.19123	-5.79676	1
0.89965	0.383403	1
1.47748	-5.72232	1
0.54923	-6.34689	1
-5.77015	-2.53432	1
-2.54365	2.10163	1
-6.7963	0.854258	1
2.61055	-5.03946	1
4.65977	-5.82412	1
0.0872898	-8.72872	1
2.43039	-6.31861	1
-3.39593	2.12248	1
1.75771	-3.12809	1
-6.64152	1.97447	1
-4.94406	-0.483864	1
-7.31214	0.944788	1
-3.39547	-8.27742	1
0.36034	-1.63835	1
-4.17613	-1.77977	1
0.495075	-8.04575	1
-5.35202	-3.09573	1
4.86971	-10.2004	1
-6.28551	5.20855	1
3.23366	-5.03585	1
-6.12155	1.61003	1
4.00357	-6.45162	1
1.82521	-3.12882	1
-0.726042	0.0719924	1
-5.69382	0.405962	1
-6.42929	-5.13695	1
-1.62762	-0.564493	1
0.904378	2.71472	1
-5.85817	2.60105	1
2.28234	5.07275	1
-1.46254	-6.01138	1
1.95655	-6.34619	1
4.13863	-9.57242	1
-2.23261	-2.20961	1
-5.1842	-1.21613	1
-0.832005	-1.51242	1
-3.16169	-2.23325	1
0.244962	-7.94653	1
3.33113	-7.52747	1
-1.33298	3.1034	1
-2.94225	3.42735	1
-2.83259	2.06833	1
1.77919	-5.1935	1
3.81336	-3.47054	1
1.22748	-3.89242	1
-2.43215	-3.90488	1
-0.148224	-3.73086	1
-1.70268	-2.17884	1
-2.08089	-9.85118	1
-0.535209	-8.26109	1
3.22243	-1.82323	1
-4.74184	1.60601	1
-5.04073	-1.57275	1
-3.22241	-2.25342	1
-2.75291	3.70594	1
-1.48915	0.939664	1
4.70663	-5.7167	1
-4.53724	-4.51371	1
-0.743852	-5.33742	1
-3.23848	-7.36664	1
-1.10719	-7.76499	1
-4.34018	-5.26677	1
-5.37999	4.66977	1
-3.64115	1.68216	1
-5.51389	0.189727	1
1.3695	-9.84279	1
4.37001	-2.87805	1
1.31467	-0.766804	1
2.63479	-6.22792	1
-2.42898	1.31768	1
-1.84278	-2.61608	1
2.92238	-3.8578	1
-2.39513	3.5211	1
-0.982167	-0.663558	1
3.25578	-1.08509	1
-2.39036	-3.1181	1
3.92147	-7.20673	1
-2.50373	1.66848	1
-0.879803	-6.87196	1
-0.657744	5.18473	1
-2.80277	-2.26655	1
0.243473	-8.14055	1
-2.07313	-0.927978	1
3.9073	-5.83766	1
0.145337	-1.88631	1
1.9086	-6.17729	1
-2.12624	-5.81412	1
-0.255951	-8.19469	1
3.93073	-10.13	1
-6.38199	-3.2457	1
-7.31037	-1.55511	1
-1.47339	-8.15652	1
-3.93094	1.30074	1
-2.7116	2.1611	1
1.07473	-1.97472	1
-2.32715	-0.351743	1
-5.09139	3.68814	1
-3.37293	-3.15662	1
-5.49463	4.91213	1
5.04425	-10.0917	1
1.60331	-0.326309	1
-4.05715	-2.9449	1
-2.2781	-2.93362	1
-0.549828	-10.7896	1
-0.073799	-7.14477	1
-2.03361	2.28155	1
-4.24053	-3.2794	1
-0.162172	-4.54113	1
2.54982	-1.71708	1
3.27627	4.73736	1
-1.52792	-2.29604	1
-2.87881	-8.6934	1
-1.2174	-4.73044	1
3.24623	6.06054	1
4.59081	-4.96557	1
-4.11248	0.134603	1
-3.00119	-0.208652	1
-4.24865	2.382	1
2.09888	1.80239	1
-1.4233	-1.43397	1
-6.91067	-2.11579	1
-5.51631	-1.72198	1
-5.13287	2.86857	1
-2.72849	-2.8896	1
-1.06368	0.389142	1
-4.38274	-0.980504	1
-2.06631	-1.35039	1
-1.73773	-2.59084	1
-2.24996	0.313674	1
4.62958	-7.91284	1
-2.05364	-1.6003	1
-0.0100377	-2.83287	1
-7.87013	-0.536198	1
-0.194737	-7.22166	1
-4.40679	-6.64107	1
-3.95696	1.42918	1
-0.623273	-7.00937	1
-1.55473	3.5892	1
-0.251356	-9.29055	1
0.745855	-3.14691	1
-5.41122	3.92317	1
0.378812	-2.54381	1
-1.24326	-7.60846	1
-1.14054	-8.98806	1
-7.05002	-1.21085	1
-4.83836	1.85995	1
-3.62725	-8.04747	1
1.32212	-10.6434	1
-3.97244	-8.79841	1
2.64251	-4.79259	1
-1.40739	-1.51878	1
0.591326	-3.98512	1
-6.62348	1.75893	1
-4.56382	-3.34807	1
-6.21328	-1.72658	1
-3.16422	4.18176	1
2.34293	0.569275	1
-1.59877	1.26169	1
-0.551877	-2.6839	1
-4.53493	1.61848	1
-4.24615	5.14119	1
4.23483	-6.91403	1
-2.33249	-2.53037	1
-7.31933	-2.33452	1
2.22662	-9.34424	1
-0.914635	-7.49563	1
-6.20251	-1.34741	1
-6.32785	3.08333	1
1.838	-4.86205	1
-0.427852	-8.33662	1
3.29863	-6.17522	1
1.01188	-8.7737	1
-4.57328	2.96096	1
1.9915	-10.4775	1
1.77831	-0.977553	1
0.572264	-1.09813	1
2.27331	-6.88549	1
-1.3917	-4.88251	1
-4.29043	2.65661	1
-2.64651	-4.67922	1
-1.54016	5.21753	1
-1.16617	-8.59616	1
-5.49341	-3.27423	1
3.9357	0.545203	1
-5.38974	2.19046	1
2.38991	-7.87422	1
-5.81869	0.765902	1
-6.87743	-3.43991	1
0.313991	-7.39808	1
-5.28624	-0.617291	1
-4.6329	-3.1969	1
4.79012	-0.353099	1
-1.75742	1.35779	1
3.15071	-5.16128	1
1.24655	-5.05647	1
-5.43634	-3.61523	1
-4.67227	0.226231	1
0.421332	-10.4073	1
0.183568	1.09448	1
-2.0764	0.940081	1
1.09998	-7.81292	1
-5.49741	1.43844	1
0.93191	-5.72912	1
-3.25977	-4.80659	1
2.88757	-9.17929	1
-2.28419	0.127035	1
0.441703	-1.12505	1
2.71631	-9.04041	1
3.52278	-9.62326	1
-4.02072	-6.53392	1
-3.01797	-1.20357	1
1.03586	-5.219	1
1.34791	-8.30382	1
4.41408	-5.99086	1
2.04817	-2.16306	1
-0.714493	-5.29605	1
-3.72848	-0.886843	1
1.25025	2.3832	1
4.2637	-1.74478	1
-1.81243	-8.343	1
-4.74304	-7.29402	1
5.34591	-4.79833	1
-0.87557	-5.06495	1
-0.245363	-2.74725	1
-1.94873	-2.10369	1
2.36436	-10.7549	1
1.12561	-4.57663	1
-2.63088	3.46136	1
0.428543	-7.94242	1
-6.01471	2.97674	1
6.21801	-4.70712	1
-2.45005	-7.72151	1
-4.39612	1.34675	1
-3.62779	-7.14448	1
-1.80497	-3.20082	1
-3.12159	-6.04748	1
4.11542	0.067672	1
-3.26295	-4.18827	1
-7.01893	-2.68104	1
-0.914138	-1.03514	1
-3.57052	-2.71965	1
2.04661	-8.97563	1
0.64984	0.149857	1
-5.59994	-1.55615	1
-2.86959	-0.395564	1
-6.33431	-2.2869	1
-2.69844	-0.489078	1
2.17476	-6.80522	1
-4.37804	-7.19626	1
-3.80187	-0.0520547	1
-6.64686	-6.89871	1
2.46771	-8.3254	1
5.82848	-3.91336	1
-0.621896	-4.63326	1
0.700496	-1.33524	1
-1.18034	-1.23953	1
-4.65139	-0.754437	1
-3.92141	-5.90587	1
-5.29602	-4.51601	1
-6.53072	-0.0845882	1
-5.93203	-5.0206	1
-1.00994	-10.5075	1
-5.22905	1.4468	1
-4.3408	0.602689	1
-1.98824	-2.2163	1
-0.222609	-0.427015	1
2.27874	-6.189	1
1.23014	-10.6455	1
-1.97062	-2.97971	1
-1.39047	-1.62447	1
3.59155	-5.58601	1
-3.29907	-5.13204	1
1.92083	-7.09606	1
-0.080949	-7.09208	1
-2.5008	1.00968	1
0.385503	-2.7531	1
-0.0142421	-0.194913	1
-2.23163	-2.04246	1
3.06893	-3.31728	1
4.4136	6.0622	1
-2.97952	3.93164	1
1.70209	0.755924	1
5.61476	-8.43107	1
-1.43175	-3.70845	1
8.54137	6.03735	1
2.71052	-10.7276	1
-0.68357	0.766888	1
-1.61592	-6.45203	1
4.32793	-4.25043	1
-2.22444	-7.90643	1
-4.87501	-6.32989	1
-5.29423	-2.38034	1
-3.36548	-0.346716	1
-3.98214	-5.45418	1
4.03608	-7.74006	1
2.17366	-10.7302	1
4.51574	-8.54129	1
3.67696	-2.58834	1
-3.95313	2.83131	1
-2.9563	7.74091	1
-3.75154	1.48642	1
-2.04912	2.89214	1
2.63117	-6.7702	1
-2.45215	1.39708	1
0.246774	-0.128739	1
-0.000485521	-0.446495	1
4.66175	-6.53733	1
1.53058	0.0523685	1
1.14183	-2.3509	1
0.652172	-5.37226	1
-2.14209	-1.05955	1
-1.43606	-1.21418	1
1.3639	-2.91668	1
-0.714319	1.98808	1
-3.50191	-4.94416	1
3.40738	-1.51654	1
-7.24404	-2.94761	1
2.60406	3.09077	1
-3.07426	-4.87861	1
4.43937	-4.62208	1
0.544346	1.39877	1
1.10547	-8.17939	1
0.876804	-2.48295	1
0.0783871	-9.90423	1
-2.17106	-4.68367	1
-1.93364	-3.09901	1
-0.814687	0.897463	1
-4.15047	-2.01418	1
-2.4132	-0.557901	1
1.51325	-3.85801	1
4.20573	-10.2606	1
1.84934	-2.70655	1
1.31145	0.580016	1
2.72383	-7.05569	1
-4.78488	2.71817	1
-5.63318	-4.10748	1
4.70574	-4.77891	1
4.89271	-9.03166	1
-3.8974	-5.9993	1
0.74814	-2.965	1
-1.00443	-2.31267	1
-0.433915	-4.72196	1
-5.44915	3.77547	1
0.235012	-6.59851	1
-0.605446	-9.382	1
4.19993	-2.10542	1
-0.552427	-8.23771	1
0.495445	-4.98641	1
-4.81699	0.419246	1
-2.95405	-5.52384	1
-7.23988	0.987864	1
1.93427	-0.122819	1
-4.0045	3.24275	1
-2.59019	-6.58634	1
-3.26954	-8.22381	1
-1.26096	-5.07393	1
0.481014	-5.11137	1
-0.859841	3.71901	1
-6.23845	3.28044	1
4.90953	-5.45072	1
-6.72102	-5.75256	1
-4.60164	-0.892573	1
-0.13639	-4.58798	1
-3.46587	-8.2744	1
-0.173091	-7.89104	1
4.23767	-6.34326	1
-1.73451	-8.64237	1
2.38101	-6.54498	1
-2.34588	2.54611	1
2.72333	-5.3633	1
1.83292	0.141419	1
0.690581	-9.27217	1
2.66916	-7.6282	1
0.880319	-1.47501	1
-4.64575	-9.28797	1
-2.84081	-10.2723	1
1.45601	-1.4037	1
3.10266	-3.98978	1
3.81558	-9.54281	1
3.76727	-8.98422	1
-1.60528	3.13122	1
-5.80979	2.85169	1
0.296935	-6.77877	1
1.60337	-7.3461	1
0.78673	-6.36476	1
-2.67313	3.58631	1
-4.63502	-1.96788	1
-3.95236	0.509163	1
-3.09965	2.17004	1
-0.741874	1.94771	1
-4.80855	-0.746387	1
-3.44644	-4.88341	1
-0.0502313	-6.22492	1
-2.84921	-4.04285	1
-5.87154	2.88269	1
-3.56645	-0.267126	1
1.55499	-1.52969	1
-5.79847	4.37248	1
-2.85469	-0.862659	1
0.565459	0.75292	1
-6.27726	-4.30604	1
3.56664	-8.07971	1
-4.91989	-3.87879	1
1.12685	-5.54807	1
-1.20846	4.62448	1
-7.29388	2.37389	1
1.36028	-6.12032	1
0.386088	-4.07513	1
-2.3489	-5.54189	1
0.958984	0.906488	1
1.51924	-1.09673	1
0.354476	-4.17852	1
-3.00675	-8.00526	1
-2.84425	-2.71298	1
-3.95111	1.70825	1
0.111436	-9.41352	1
-4.61385	4.79671	1
3.224	-4.74158	1
2.99434	-9.61685	1
-3.57017	-3.90972	1
2.64188	-6.55858	1
-3.7459	-1.72718	1
0.143595	-5.55381	1
0.169325	-7.14018	1
-7.29793	-0.278904	1
4.48783	-6.13793	1
2.73362	-4.67836	1
0.609619	-1.1673	1
-0.519253	-3.01448	1
4.51184	4.63802	1
-2.63832	-0.616583	1
-1.9505	3.81338	1
2.40263	-1.10228	1
-0.513978	-5.80269	1
-2.57326	-1.19645	1
-2.52646	-3.6784	1
-1.0668	-7.08321	1
0.836701	-6.59051	1
-7.05969	-2.43634	1
-5.00964	0.0808118	1
1.99577	-7.98092	1
0.594831	-1.52123	1
-0.657824	-6.73495	1
-2.75039	-0.0537435	1
-1.40664	-4.5261	1
-2.01058	-0.431489	1
4.72212	-0.690477	1
-2.44562	-2.0039	1
-3.26934	-4.33845	1
0.791239	-2.24523	1
1.63832	-10.5006	1
-3.2778	-0.474412	1
3.30967	-10.1483	1
-7.45018	-1.99484	1
0.763772	-7.69018	1
2.08852	-9.16721	1
3.25427	-8.82952	1
1.35721	-5.41746	1
0.0459004	-9.08938	1
-0.521458	2.49076	1
2.778	-10.436	1
0.520994	-5.09276	1
-5.49176	2.29548	1
2.75089	-4.0256	1
2.53585	-8.44332	1
-2.52252	-8.12579	1
-0.129143	0.975089	1
0.270203	-1.3559	1
2.32897	-9.49994	1
1.24938	-4.84344	1
1.69839	-8.86679	1
-4.5916	2.44868	1
-3.0933	-5.49429	1
-5.8974	-4.63992	1
0.435421	-3.27735	1
-1.67881	-5.11065	1
-6.3143	-1.58962	1
2.11699	0.764305	1
-3.93668	-3.90294	1
3.69186	-2.75743	1
-2.07356	1.73094	1
-6.48775	-3.17473	1
0.317315	-2.0132	1
-4.95367	2.32932	1
-2.82816	1.85389	1
-0.371528	-2.68024	1
-2.53606	0.464273	1
1.23409	-9.12808	1
0.625274	-9.70914	1
-3.21863	-1.70809	1
-5.87428	1.04636	1
-4.30765	-7.27994	1
4.95319	-0.625965	1
-1.71206	-9.45012	1
-5.08335	3.54848	1
5.32746	-9.06841	1
2.53465	7.81336	1
1.19737	-8.72689	1
3.51189	-4.03349	1
4.24918	-1.68751	1
2.02301	-4.10822	1
3.72659	-3.84063	1
-5.16206	3.71446	1
2.87117	-7.21384	1
-1.9699	-8.99577	1
-3.07139	-1.66298	1
1.02494	-10.4734	1
3.14378	-8.52709	1
3.43934	-4.77588	1
-3.07119	-1.35527	1
2.80883	1.29	1
4.39381	-7.38625	1
-1.44643	-2.70463	1
-1.36065	-7.75374	1
-2.27624	-8.76917	1
-2.45373	0.0522028	1
-3.45273	-7.97125	1
-1.94931	4.38402	1
2.20167	-9.05093	1
-4.12279	2.41231	1
-4.18457	-1.24025	1
-0.547793	0.326757	1
-1.19886	-3.79616	1
-4.74429	-2.32767	1
-3.08872	-8.46598	1
1.41448	-2.6388	1
-4.49987	3.74967	1
-3.03956	-2.51267	1
-0.0331397	-8.11638	1
-0.118762	-8.35236	1
-6.10656	-0.375113	1
-2.4144	-0.600736	1
-3.02894	0.792842	1
3.95836	-5.98287	1
5.87162	-4.42241	1
1.45632	-4.22118	1
-6.13025	0.981016	1
0.242534	-5.21829	1
-5.54821	3.00628	1
2.49965	-3.92753	1
0.272195	-11.008	1
0.106223	-7.20338	1
-1.81511	-0.959039	1
4.50462	-4.41253	1
0.0986963	-6.68091	1
-5.70641	2.44452	1
-4.60098	-5.44311	1
2.05826	-4.81035	1
-4.27692	-2.64182	1
1.11452	0.0192203	1
4.56607	-4.87749	1
2.91705	-6.99517	1
-1.26924	-9.17776	1
0.776912	-7.16936	1
1.91124	-2.42542	1
4.8468	-4.64969	1
2.33949	-7.07814	1
4.61573	-0.649416	1
-4.98379	-3.92711	1
1.66561	-1.49769	1
-6.67984	3.29979	1
4.06142	-2.99954	1
-0.846605	-7.8867	1
-4.19273	4.23812	1
0.248348	-3.38335	1
-4.14461	-5.54554	1
-1.75458	2.74604	1
-0.794451	-6.57996	1
3.24195	-6.91956	1
-1.95607	-2.77974	1
0.208215	0.528997	1
3.87568	-0.391882	1
-3.40291	4.96816	1
-4.92389	-0.310655	1
0.748676	-4.0003	1
-0.820616	-10.8548	1
-4.73204	1.68675	1
0.235237	-4.31336	1
4.05303	-1.57522	1
3.48424	-3.88633	1
-6.09797	0.261354	1
-3.00402	-5.93595	1
-5.57164	-1.04359	1
4.3836	-9.05973	1
-1.43955	1.84382	1
4.21091	4.9392	1
-2.50559	0.986974	1
-0.794402	-4.215	1
4.42998	-4.17442	1
-8.18738	-0.120031	1
1.10836	-11.1532	1
2.54654	-9.82598	1
-3.20422	3.4534	1
2.04679	0.6098	1
-1.43091	-8.91632	1
-5.02814	3.49865	1
4.02686	-3.33804	1
2.97801	-0.289779	1
-4.44336	-6.38478	1
-2.31586	-4.20659	1
4.13726	-4.86635	1
-5.77272	-2.83209	1
-4.30486	-1.32583	1
-5.11327	-2.87439	1
-5.26682	3.1432	1
2.78492	-6.86692	1
-1.98034	-5.17462	1
-6.43052	5.37788	1
-1.16842	-0.230795	1
-2.50791	1.6241	1
-4.56069	-4.94738	1
-2.97688	-8.53331	1
5.94503	-4.50089	1
1.61775	-4.09159	1
1.6565	-9.38506	1
0.0121211	-1.99439	1
1.74681	-1.98891	1
-3.31004	-1.07135	1
2.05349	4.39467	1
-0.15811	-9.15879	1
0.920574	-3.86991	1
3.80141	7.34676	1
-6.69171	0.803176	1
-0.69334	-4.39147	1
0.172408	-5.11769	1
3.32996	-10.415	1
-3.74762	-4.74563	1
3.45008	-8.14914	1
-7.8527	1.96215	1
-4.7385	2.39106	1
0.729317	-5.55955	1
-5.04932	0.73419	1
0.655814	-4.31667	1
-3.24948	3.02246	1
-1.55711	-1.36035	1
-4.85512	-5.26727	1
-5.91891	1.70809	1
3.71368	-2.85189	1
4.78216	-5.2747	1
0.620676	-3.97995	1
2.28727	-6.1466	1
0.855979	-6.65493	1
-1.10674	-1.72935	1
-6.38407	-3.63333	1
5.30659	-6.63583	1
4.76718	-7.08294	1
-3.77025	4.06693	1
1.89372	-5.44295	1
-7.32536	0.151548	1
0.722325	-4.442	1
3.14505	-2.11399	1
-1.93611	-7.80419	1
-4.20264	-9.34354	1
-2.12156	-7.847	1
1.10256	-2.05831	1
-3.95319	-2.99935	1
-6.46018	1.07931	1
2.61572	-3.61607	1
-1.35647	-9.30109	1
0.335792	-4.83469	1
-2.41513	-7.00335	1
-1.77219	-4.02649	1
-5.99256	4.67622	1
-0.0202718	-3.61499	1
1.20898	-10.72	1
-1.61438	-0.467907	1
3.33763	-1.36344	1
-5.44102	-2.80308	1
-6.86243	1.24248	1
1.72612	-8.33343	1
5.20897	-9.96984	1
4.51804	-1.18321	1
1.03158	0.462256	1
-1.99526	-1.39075	1
-6.99086	-1.19181	1
0.330613	-0.773978	1
-0.882552	-5.17384	1
-1.76282	-2.32603	1
-3.06766	-0.453918	1
0.288395	-1.54369	1
0.583784	-1.22156	1
-1.40691	0.54727	1
-2.74282	-5.77278	1
-2.78911	-3.5685	1
1.14108	-2.97699	1
-2.52162	-7.33096	1
0.0568613	-7.39707	1
8.81345	5.75068	1
0.751598	-6.22945	1
-1.81159	-2.10251	1
4.07009	-4.40142	1
2.91709	-9.82727	1
-5.43127	-6.90941	1
-1.6576	-0.684475	1
-1.78741	-4.29348	1
-4.35505	-2.23373	1
-3.02323	-6.40877	1
-3.91847	-1.48255	1
-3.18534	2.19471	1
-0.432224	-9.06763	1
-6.15322	-4.78649	1
-4.20874	0.641521	1
0.945903	-6.49402	1
0.864026	-8.11446	1
-1.05406	-6.74038	1
1.1782	-4.92176	1
2.09851	6.96485	1
2.92039	-2.2299	1
0.10104	-1.00591	1
-6.74697	2.35071	1
-1.55023	3.70176	1
2.56308	-5.72855	1
-1.58877	-4.58356	1
2.38097	-4.30021	1
0.326054	-5.73961	1
-0.350133	-6.73555	1
1.15398	-10.2786	1
-5.55332	4.16859	1
-0.817116	-2.74941	1
0.38464	-3.21909	1
-6.64077	0.185819	1
2.13802	-10.1256	1
-3.74321	-6.19578	1
-1.73063	2.17075	1
-3.46655	-7.30962	1
0.570902	-5.67532	1
3.22326	-6.38605	1
-4.01771	-7.99274	1
-4.01682	-5.82737	1
3.38153	-2.86585	1
0.63588	-4.86657	1
0.794375	-3.04054	1
-4.03918	3.06047	1
-0.119396	-3.10095	1
1.82007	0.883082	1
-1.97272	0.359119	1
-1.52316	-7.43643	1
-3.40557	-0.667412	1
-5.16643	-2.0934	1
-3.13376	3.43844	1
-0.406097	1.79771	1
2.88246	-3.10868	1
-5.46612	-2.26346	1
-4.32569	0.684409	1
-3.67653	-4.01742	1
-1.8321	-5.52424	1
-1.47199	-3.7364	1
-4.85497	-2.63526	1
-1.46924	0.605429	1
1.80199	-8.79874	1
-4.62676	-6.14459	1
-1.5519	-9.73676	1
2.52406	-0.183923	1
2.2458	-4.14181	1
-1.01844	-8.19264	1
-5.15803	2.22276	1
-0.780429	-4.63945	1
-0.983309	-5.98268	1
-1.9387	3.81947	1
-0.596996	-3.029	1
-3.86836	-4.45476	1
-4.34919	-0.372589	1
-0.544451	-6.33454	1
-4.31219	-2.84554	1
-1.77483	-8.76914	1
-4.15218	-5.03525	1
0.534019	-7.39941	1
4.31613	-7.06831	1
-1.9042	-5.18661	1
0.752306	-6.23326	1
0.533748	-3.39486	1
-1.42067	0.47302	1
-6.72133	-2.66826	1
-5.7944	0.809989	1
-3.09339	-7.63746	1
-1.67559	-3.21979	1
-3.59542	-1.18137	1
2.0094	-5.607	1
-1.70868	-1.61978	1
0.778431	-1.97669	1
0.362198	-8.11535	1
-2.65591	4.00585	1
1.45546	-5.96916	1
-7.21355	2.56698	1
1.60166	-1.54963	1
-3.8602	5.04917	1
-6.53903	0.907305	1
-3.63614	2.2666	1
4.83783	-8.22154	1
-1.82206	1.55862	1
-5.07294	5.44204	1
4.80363	-4.50615	1
1.82494	0.0972154	1
-1.00761	-1.52089	1
-3.21072	-4.66217	1
-5.51207	-4.5293	1
-2.95057	2.86346	1
1.06305	-0.352423	1
2.55203	-7.97264	1
-6.10026	-0.83319	1
-0.546927	-10.5145	1
-6.52337	-0.598264	1
4.9775	-3.40495	1
0.392647	-7.63083	1
-0.326062	-3.47004	1
-2.69674	-2.09612	1
2.71538	-7.0561	1
2.18141	-10.3296	1
1.43309	-5.05049	1
1.01623	-1.1105	1
2.14951	5.43621	1
4.39548	5.78293	1
-3.03312	-4.53175	1
-0.955003	-2.55972	1
-5.99167	-2.47299	1
-2.41461	-0.141186	1
-0.634762	-0.739592	1
-3.23531	3.28263	1
-0.826067	-7.16101	1
2.50004	-5.02621	1
-4.73972	-0.0664351	1
0.0128766	-1.47324	1
4.61774	-10.4898	1
-1.15505	-5.81694	1
-5.59684	2.31208	1
2.76582	-9.56723	1
2.48108	-2.83945	1
-0.743154	-0.528482	1
0.658253	-0.544419	1
-6.49825	-3.21109	1
-4.68886	-4.88815	1
-4.82909	2.56546	1
2.01258	-4.42122	1
-5.0457	2.27961	1
-1.15951	1.99792	1
0.704326	-9.7385	1
0.812745	-6.76941	1
-0.206428	5.84749	1
-2.52749	2.38716	1
-4.6401	-1.92835	1
-1.03352	-2.83293	1
-7.80103	-2.62303	1
-6.12136	-3.93735	1
-4.72579	-9.26711	1
-5.47919	4.66033	1
-6.33256	-0.702126	1
-0.856843	-2.48738	1
-1.34643	0.0813379	1
-4.07607	-1.27004	1
3.88489	-3.33025	1
-5.24644	-0.108921	1
-2.01932	-4.11295	1
-6.34051	0.213149	1
-4.72859	4.40908	1
-1.71499	-0.0462861	1
-6.04118	-3.09053	1
-2.28517	-7.62043	1
2.95538	-9.7774	1
-4.78644	-0.560141	1
-0.220004	1.36972	1
3.37266	-3.39325	1
-6.22858	0.560643	1
0.252741	-1.87008	1
-5.54126	-0.175639	1
-1.9047	-4.54442	1
-2.56801	-4.0794	1
-0.936328	1.76122	1
0.753096	-9.25198	1
-0.742105	-0.0638855	1
-2.71013	-4.26946	1
-6.42009	3.46137	1
0.78716	-4.20112	1
-0.766026	1.93656	1
-1.88441	-4.61928	1
-2.14034	3.27754	1
-2.39681	2.59753	1
-4.69245	-3.23709	1
2.75417	-1.41214	1
-2.0497	3.94655	1
0.601896	-6.90327	1
-4.61655	1.98279	1
2.17549	-9.81197	1
-1.96171	-9.16184	1
-3.26029	-0.354266	1
-2.12893	6.03687	1
-2.73281	0.636383	1
-2.97018	-2.00333	1
2.0531	-2.33514	1
1.38475	-9.51032	1
4.80357	-5.90096	1
-4.36289	-5.75709	1
-1.1738	1.26322	1
-6.56955	-5.38985	1
-1.88631	0.536321	1
0.744172	-1.45516	1
1.72711	-1.4234	1
-2.18966	1.90658	1
1.20555	0.125289	1
-4.74524	-7.12311	1
-3.07906	-6.02836	1
0.147215	-7.33859	1
5.46371	-6.25043	1
3.93686	-1.86923	1
-4.83375	-1.69572	1
4.18999	-9.23968	1
1.39567	-6.67884	1
0.830849	-1.54829	1
-2.79146	-3.51547	1
-0.454757	-3.27386	1
4.33759	-1.58713	1
-6.37638	0.467751	1
-1.81341	-5.90624	1
0.816043	-7.10905	1
-1.13382	-0.919876	1
1.69458	1.11836	1
-4.65347	-5.95371	1
-0.493216	-0.35333	1
-4.24816	-3.28064	1
-0.758923	-5.74842	1
-3.65483	0.28929	1
2.46327	-3.35334	1
-2.58998	0.81463	1
3.75084	-0.756909	1
-6.37881	3.11142	1
-5.20829	-6.22198	1
0.815233	-5.93338	1
-1.75246	-4.6122	1
-0.976636	-4.48842	1
0.0873113	-1.76569	1
-5.32915	1.88292	1
-1.06369	1.68812	1
1.9752	1.45423	1
-3.92283	0.811559	1
1.78853	-4.87609	1
-4.6987	1.95519	1
4.0095	-10.1514	1
-2.87979	-0.180146	1
2.47693	-8.61855	1
4.61268	-8.84244	1
2.12853	-8.00507	1
-2.17715	-2.07764	1
-0.263071	-1.68132	1
3.1449	-2.74731	1
-3.23508	-7.31715	1
-1.71573	-3.35303	1
-3.67508	-6.80245	1
-2.68323	-1.53593	1
-0.300913	-6.0305	1
1.97092	-8.5252	1
-0.471995	1.22332	1
-1.04802	-10.5126	1
-0.848035	-2.29453	1
-2.81043	-6.17118	1
-3.74845	-3.45264	1
-2.4758	-3.0814	1
-3.45609	-2.36384	1
-1.19484	-4.36256	1
-0.1702	-2.28433	1
2.78601	-7.47195	1
-4.21584	-4.92562	1
-0.501234	1.39398	1
-1.90804	-3.47624	1
-3.58595	-8.16634	1
-3.23764	1.4382	1
4.04139	-5.96915	1
0.507836	-10.783	1
-0.981277	-9.57915	1
4.41264	-2.96579	1
2.54074	1.0329	1
-3.92323	-5.16025	1
-4.37815	-4.41238	1
3.41363	-0.443508	1
-6.46941	2.812	1
0.427807	-10.7203	1
-0.865941	-4.45676	1
-6.53758	-1.41073	1
-4.79026	-1.45233	1
4.21359	-7.38856	1
3.01425	-6.29579	1
3.2032	-1.11036	1
-6.46469	-0.3947	1
2.59768	-8.92583	1
0.778888	-7.46178	1
3.69564	-2.1178	1
4.51119	-8.9215	1
-1.11537	-6.91648	1
-3.25268	-4.58922	1
-1.81631	-4.09799	1
4.09166	0.285933	1
5.66409	-7.04844	1
0.0243294	0.643912	1
-1.645	-0.660246	1
2.5404	-3.2119	1
4.3444	-4.73854	1
-2.8597	-1.60875	1
-4.77538	0.878462	1
-2.04513	4.02708	1
-2.46462	1.85813	1
2.53141	-9.73401	1
-0.860999	-1.28373	1
3.40478	-6.63906	1
-6.78275	-5.13225	1
2.11372	-4.55519	1
-5.63814	-2.27398	1
-0.816108	-2.28821	1
0.281121	-8.85206	1
-0.928609	-7.82164	1
2.56983	-4.6313	1
-1.04136	-1.11047	1
2.1042	-5.07407	1
-0.502756	-6.09777	1
-3.85186	-0.865678	1
-4.71206	2.18451	1
3.65246	-2.29038	1
5.28792	-5.81755	1
4.72194	-5.94423	1
5.5657	-6.33018	1
-1.7027	-2.65541	1
-2.90897	-1.30667	1
0.799534	-8.65937	1
-4.44581	-9.29897	1
0.546572	-2.9938	1
-3.68216	-7.89189	1
0.504328	-0.992249	1
0.897939	-7.84615	1
0.241878	-1.46179	1
-4.06295	1.80853	1
-3.7141	4.23742	1
0.136572	-8.01729	1
-5.26965	-8.21284	1
-5.24194	-1.46315	1
-2.99178	-3.48394	1
-0.321962	-5.42663	1
0.37107	-1.60144	1
-2.74404	0.31524	1
-4.8967	-0.39694	1
-3.0886	-1.97902	1
3.11249	-3.59777	1
4.80406	-2.73174	1
0.328811	-0.247175	1
0.79617	-5.87552	1
2.66807	-7.35476	1
-3.54513	-6.63489	1
-2.81197	0.266912	1
-2.55564	2.23276	1
0.638871	-0.297025	1
3.75014	-2.80951	1
0.709044	-7.87641	1
-2.20616	1.8141	1
0.391125	0.559628	1
4.7574	-5.07607	1
-2.22527	-8.34514	1
2.82022	-0.959648	1
-1.18024	5.96552	1
-2.14058	-9.0994	1
-1.86719	-9.03074	1
4.73034	-4.93403	1
0.40616	-7.89829	1
-1.63316	-3.9404	1
-3.84688	-1.70972	1
0.207511	-2.82139	1
-3.56924	0.134401	1
-0.0734442	-5.88554	1
-0.384496	-9.5783	1
-2.36147	-0.584064	1
4.66285	-6.87034	1
-6.94938	1.93416	1
-4.80987	2.46131	1
1.66989	-7.84597	1
-4.81232	2.95566	1
4.85384	-3.1773	1
-4.1531	2.44635	1
-6.26528	3.05355	1
-7.59002	1.76532	1
2.32256	-8.25349	1
-0.093518	-5.37786	1
0.554763	-3.56721	1
7.25733	3.73866	1
-2.88156	-0.724828	1
-1.82816	2.41893	1
3.38255	-2.64242	1
-1.71703	-3.39559	1
-5.02604	-3.61064	1
0.141209	-9.14404	1
-0.767917	1.12252	1
1.71553	-5.3399	1
-4.43441	-4.71151	1
3.2317	-6.76157	1
-0.258412	-4.17624	1
1.88956	-1.07327	1
-0.778149	-3.46201	1
2.55682	-3.09691	1
-4.47726	0.823693	1
-5.07596	3.40152	1
3.96995	-4.22827	1
0.632112	-6.71308	1
-5.3184	0.910129	1
-2.80488	-3.69774	1
-3.39665	2.91387	1
-3.84102	-0.0196623	1
0.370109	-5.44243	1
2.88782	-2.92435	1
-3.49896	-7.10328	1
-0.667279	2.04668	1
-6.5659	-3.53649	1
-1.04481	-7.68305	1
-3.18039	-7.73039	1
4.37899	-4.72917	1
1.28845	4.38366	1
-3.0971	3.08998	1
-1.7168	-1.8223	1
-3.34579	-3.98314	1
4.53177	-5.47439	1
2.43691	-4.67746	1
4.64169	-5.76004	1
5.15595	-7.38647	1
-4.74395	-1.55323	1
-0.612521	-7.20155	1
-3.70076	-0.986938	1
-1.33413	-6.20526	1
3.55599	-8.14139	1
-2.77847	1.99884	1
3.55616	-7.28836	1
1.8818	-7.27303	1
0.83505	-2.31056	1
-4.11237	-1.16024	1
-0.500082	0.0325167	1
-1.29342	3.08229	1
3.24457	-6.31991	1
-1.8964	-4.22738	1
4.62096	-4.62422	1
-6.44718	3.3007	1
-0.93504	-0.205857	1
2.4789	-10.8192	1
-1.14073	0.746674	1
2.09222	-4.80675	1
2.36582	-6.98823	1
4.95235	-2.59518	1
-5.51038	-2.59745	1
1.98793	-1.77463	1
-5.12427	-5.91058	1
1.7759	-2.90533	1
2.5966	-5.78658	1
3.57652	0.769415	1
-2.48648	-5.94891	1
-4.79769	-1.296	1
-1.65817	3.69401	1
-0.0615549	-10.5334	1
-4.4079	1.17658	1
1.55042	-5.96472	1
-5.87202	1.21685	1
-3.3019	-9.16743	1
-4.39577	-2.24141	1
6.7749	5.1834	1
3.78191	-6.19376	1
-0.706596	-3.76455	1
2.20943	0.314075	1
-6.45665	-3.61022	1
1.10701	-9.02966	1
-0.585022	1.15639	1
-0.414512	-0.433206	1
-1.45434	1.88138	1
-1.79894	-0.646291	1
-4.45582	-0.350879	1
-4.75928	1.09903	1
4.12985	-3.85792	1
-4.02516	-8.24629	1
3.7574	9.9222	1
0.214511	-8.22752	1
-5.8382	-3.31647	1
0.361243	-3.58369	1
-3.34755	2.21722	1
-3.88916	0.695708	1
-1.88314	-9.35059	1
-1.82345	-1.41101	1
2.8103	-10.3007	1
-0.536676	-6.43907	1
-0.477836	-7.12951	1
4.14477	-5.77361	1
1.86345	-5.14864	1
-3.96159	-6.91711	1
0.250009	-10.0431	1
-4.13878	-3.63075	1
-1.2519	-10.0833	1
-0.142078	-2.42971	1
-0.472204	1.70648	1
-1.54506	-7.37413	1
-6.96256	-3.05234	1
-6.29156	2.07303	1
-1.72633	-3.2508	1
-1.07373	-4.92014	1
-1.68846	-9.85596	1
2.45549	-5.91515	1
-4.35517	-2.5753	1
-5.97896	3.72273	1
5.58298	-3.29168	1
3.32917	-4.90803	1
-3.24261	-1.92902	1
4.23124	-6.22186	1
-2.08521	-4.01838	1
5.43809	-6.06399	1
-2.52118	2.20439	1
-6.29134	1.85354	1
-3.39557	-9.04977	1
-2.89305	-1.11049	1
-8.59113	-0.508508	1
2.09418	-2.25195	1
-3.9193	-7.13639	1
0.0977733	-7.16748	1
-1.58781	-9.54289	1
-0.350763	-5.13729	1
-2.22401	1.18952	1
-6.07853	3.80794	1
3.44052	-6.16249	1
1.75838	-0.847178	1
-6.74731	-0.649182	1
4.19281	-2.9807	1
0.652881	-6.78136	1
4.5085	-6.47833	1
3.98168	-4.35527	1
1.56268	-3.8328	1
-4.58667	-1.26397	1
0.202278	-2.9398	1
-1.40377	-3.57731	1
-7.19621	-0.092001	1
1.21074	0.91158	1
4.25839	-6.74996	1
-0.919425	0.872008	1
0.0300296	-5.41424	1
-5.89833	-3.12048	1
-4.94117	0.68151	1
5.38798	-5.41644	1
-0.136999	1.04355	1
-0.34244	-1.65878	1
4.7644	-5.40946	1
-7.16732	-2.16365	1
-2.91985	-4.41295	1
-2.08204	-0.373133	1
2.50641	-2.22548	1
-2.52182	-2.79491	1
0.0855016	-6.78549	1
-4.62328	-1.30785	1
4.10831	-9.20265	1
-4.7666	3.92334	1
-4.79691	0.748782	1
-3.22227	-3.09965	1
3.29594	-1.55948	1
-6.08437	-2.59654	1
-0.832915	-1.94424	1
-7.06104	0.378688	1
-3.70969	-1.88736	1
1.19295	-1.87249	1
-3.01355	-2.93286	1
-3.4618	-4.91292	1
4.14944	-5.98774	1
-1.30526	-3.07706	1
0.0413083	-0.107609	1
-1.76337	5.07374	1
-2.36301	-1.84514	1
2.78496	-3.06228	1
-6.00172	3.56088	1
1.49323	-4.69544	1
1.99513	-10.2901	1
-3.3375	4.49074	1
1.44129	-8.79646	1
3.18179	-3.29214	1
-0.835227	-3.23501	1
-6.89345	-3.21572	1
0.213659	-4.28747	1
-4.65538	-0.64447	1
-0.249548	2.01726	1
3.45184	-0.0523562	1
-2.22982	-2.79552	1
-0.432054	-7.60494	1
3.36951	-9.8192	1
1.59113	0.779935	1
0.175402	-5.02122	1
-4.52428	0.426439	1
5.31867	-4.49952	1
-2.4455	-2.0199	1
0.540161	-7.05328	1
0.665484	-1.36002	1
-4.16979	-2.4001	1
3.71002	-4.46238	1
-5.60598	2.96487	1
0.939762	-9.81703	1
-1.17461	-7.29982	1
0.906732	-1.65079	1
1.82901	-5.39532	1
-0.711467	-0.852014	1
-6.22745	2.21379	1
-0.914813	-1.72566	1
2.31364	-3.98324	1
-5.97244	-3.71416	1
2.04575	-0.592012	1
-3.22512	0.648502	1
-7.60395	0.279776	1
-0.417505	-9.20531	1
2.03446	-8.85732	1
5.75618	-3.65242	1
1.23879	-8.79469	1
-1.61919	-2.12288	1
2.41901	-5.31213	1
-4.70711	3.29089	1
6.43131	-4.0175	1
-3.82508	2.37078	1
-2.43758	-8.04464	1
3.23711	-10.5035	1
-4.75776	0.728377	1
0.989337	-6.68253	1
-3.23359	6.76567	1
-4.30183	2.03509	1
-2.90005	2.65983	1
-3.75918	-5.2133	1
-3.46539	3.49255	1
-4.80977	-2.07186	1
-3.29317	4.39413	1
-3.44831	1.79875	1
0.501646	-1.3821	1
0.61667	0.844044	1
4.01668	-1.12058	1
-0.678436	-8.16597	1
-1.66375	-3.94821	1
1.95529	-7.81339	1
-3.8748	-1.04816	1
0.723512	-1.81785	1
4.31061	-10.5869	1
-3.62641	-6.58649	1
4.44291	-6.96889	1
5.19233	-8.68207	1
-7.25745	-1.84836	1
-3.3693	0.000544714	1
-6.14117	4.76483	1
-1.77207	-6.45718	1
4.78275	-3.06307	1
-2.29625	-0.729349	1
-4.16396	1.37206	1
-4.12943	-6.82745	1
0.559289	-0.88168	1
1.05937	-9.95263	1
4.31474	-3.73063	1
-0.472874	-4.19385	1
-0.477917	-0.792614	1
-4.47968	-4.49228	1
2.73306	-7.06371	1
-2.57939	0.360615	1
4.85374	-6.78002	1
-5.08351	-3.50769	1
1.00841	-7.34813	1
-4.01485	-0.955231	1
-1.1281	-3.98146	1
1.52221	-5.19138	1
1.40144	-1.37566	1
-3.63639	-7.51498	1
-4.82265	-6.52755	1
-6.23835	-4.51455	1
-4.5176	-2.06124	1
-4.32259	1.67798	1
3.5987	-8.62986	1
4.2248	-1.89858	1
5.2083	-5.84577	1
-0.745425	-7.09215	1
-4.64709	3.097	1
-2.79418	1.35497	1
0.406424	-1.3109	1
-3.08098	-4.25426	1
-1.33675	-7.64201	1
-0.239175	-2.37453	1
3.66379	-4.62618	1
-7.56301	-3.96869	1
0.208432	-9.79108	1
0.584695	-7.23807	1
-4.09483	-1.06699	1
1.76398	-6.48205	1
4.91461	-6.30291	1
-1.02635	-3.64423	1
3.4321	-3.69884	1
0.650409	-4.93681	1
2.60047	-6.25418	1
1.06759	-8.34371	1
3.33185	-0.13637	1
-3.01627	-4.4601	1
-2.23838	-9.80119	1
-3.58171	-4.7746	1
2.85672	-7.7344	1
-2.02462	-5.26096	1
-4.31409	-3.91747	1
-2.93303	-1.95573	1
-2.92986	-0.432975	1
-3.58508	-3.77596	1
-4.97905	-1.67884	1
3.39449	-1.84704	1
-3.80162	-2.85322	1
-6.86769	-3.04769	1
-2.23827	-7.05592	1
0.953323	-3.03913	1
-0.570041	1.74459	1
-6.47985	2.17023	1
2.91126	-7.57465	1
2.2778	-9.00399	1
4.6393	-4.369	1
-6.90457	0.534685	1
-1.73521	-8.68139	1
3.14989	-10.5972	1
5.04097	-7.08596	1
0.533759	-2.68158	1
2.43809	-6.92995	1
[truncated: 44,086 more rows]

## Sheet: Figure 5a
Figure 5a
Simulation system: Al(111) with Potential B
Calculated			Fitting
ΔT (K)	V (m s-1)		ΔT (K)	V (m s-1)
10.7	1.66668		0
50.7	11.5612		10	5.24511
100.7	29.7798		20	8.69675
150.7	37.2698		30	11.9708
200.7	42.0343		40	15.0679
250.7	42.2271		50	17.9886
300.7	34.9991		60	20.7338
350.7	33.2087		70	23.3044
400.7	27.4826		80	25.7016
450.7	17.3025		90	27.9266
500.7	11.7077		100	29.9808
550.7	9.58515		110	31.866
600.7	7.15597		120	33.5839
			130	35.1364
			140	36.5258
			150	37.7544
			160	38.8249
			170	39.7398
			180	40.5024
			190	41.1157
			200	41.5832
			210	41.9085
			220	42.0955
			230	42.1484
			240	42.0715
			250	41.8692
			260	41.5466
			270	41.1085
			280	40.5603
			290	39.9075
			300	39.1558
			310	38.3112
			320	37.3798
			330	36.3679
			340	35.2822
			350	34.1294
			360	32.9163
			370	31.6501
			380	30.3378
			390	28.9867
			400	27.6042
			410	26.1978
			420	24.7747
			430	23.3424
			440	21.9083
			450	20.4796
			460	19.0635
			470	17.6668
			480	16.2963
			490	14.9584
			500	13.6592
			510	12.4045
			520	11.1994
			530	10.0489
			540	8.95713
			550	7.92775
			560	6.96379
			570	6.06758
			580	5.24074
			590	4.48414
			600	3.7979
			610	3.18136
			620	2.6331
			630	2.15099
			640	1.73217
			650	1.37314
			660	1.06983
			670	0.817718
			680	0.611866
			690	0.447107
			700	0.318146
			710	0.219707
			720	0.14667
			730	0.094202
			740	0.0578809
			750	0.0337887
			760	0.0185824
			770	0.00952755
			780	0.00449488
			790	0.00191899
			800	0.000725617
			810	0.000236242
			820	6.37666e-05
			830	1.35487e-05
			840	2.10643e-06
			850	2.15469e-07
			860	1.23465e-08
			870	3.06888e-10
			880	2.14693e-12
			890	1.90965e-15
			900	4.20492e-20
			910	4.21709e-28
			920	4.29974e-45
			930	4.7538e-106

[truncated: 16 more sheets: Figure 8a, Figure 8b, Figure 8c, Figure 8d, Figure 8e, Figure 10a, Figure 10b, Figure 10c, Figure 10d, Supplementary Fig.2a, Supplementary Fig.2b, Supplementary Fig.2c, Supplementary Fig.2d, Supplementary Fig.7, Supplementary Fig.8, Supplementary Fig.10]
